# Supplementary material for: Duplication, Loss, and Evolutionary Features of Specific UDP-Glucuronosyltransferase Genes in Carnivora (Mammalia, Laurasiatheria)
Source: Animals (Basel). 2022 Oct 27;12(21):2954. doi: 10.3390/ani12212954 (PMC9658400; doi:10.3390/ani12212954)
Supplement: Supplementary file 1 [file animals-12-02954-s001.zip]

Archive with 8 entries (8 files):
- List of UGT1A genes.txt
- List of UGT2s genes.txt
- Supplemental Figure S1.pdf
- Supplemental Table S1.pdf
- UGT1A_Carnivora_protein.fas
- UGT1A_list.xlsx
- UGT2s_Carnivora_protein.fas
- UGT2s_list.xlsx
