# Supplementary material for: Duplication, Loss, and Evolutionary Features of Specific UDP-Glucuronosyltransferase Genes in Carnivora (Mammalia, Laurasiatheria)
Source: Animals (Basel). 2022 Oct 27;12(21):2954. doi: 10.3390/ani12212954 (PMC9658400; doi:10.3390/ani12212954)
Supplement: Supplementary file 1 [file animals-12-02954-s001.zip › List of UGT1A genes.txt]

A. jubatus UGT1A1 LOC106968403 XM 015064754
A. jubatus UGT1A2 LOC106968403 XM 015064753
A. melanoleuca UGT1A1 LOC100481084 XM 011223323
A. melanoleuca UGT1A2 LOC100481084 XM 011223324
A. melanoleuca UGT1A6 LOC100481084 XM 002917950
A. melanoleuca UGT1A7 LOC100481084 XM 019798286
C. lupus familiaris UGT1A1 XM 038434520
C. lupus familiaris UGT1A10 XM 038434594 LOC119865817
C. lupus familiaris UGT1A11 XM 038434592 LOC119865816
C. lupus familiaris UGT1A12 XM 038434643 LOC119865858
C. lupus familiaris UGT1A2-5 XM 038434521
C. lupus familiaris UGT1A2-5 XM 038434522
C. lupus familiaris UGT1A2-5 XM 038434658 LOC102154822
C. lupus familiaris UGT1A2-5 XM 038574242 LOC102154822
C. lupus familiaris UGT1A7 XM 038435823 LOC100688694
C. lupus familiaris UGT1A8 XM 038434595 LOC119865819
C. lupus familiaris UGT1A9 XM 038434644 LOC119865859
C. ursinus UGT1A1 LOC112835111 XM 025886652
C. ursinus UGT1A2 LOC112836366 XM 025888009
C. ursinus UGT1A7 LOC112836383 XM 025888034
C. lupus familiaris familiaris UGT1A6 gi50978751
E. jubatus UGT1A1 LOC114210832 XM 028105246
E. jubatus UGT1A2 LOC114210724 XM 028105015
E. jubatus UGT1A6 P LOC114210723 XM 028105014
E. lutris kenyoni UGT1A1 XM 022523791 LOC111160562
E. lutris kenyoni UGT1A2-5 XM 022523875 LOC111160562
E. lutris kenyoni UGT1A6 XR 002640122 LOC111139909
F. catus UGT1A1 gi57163902
F. catus UGT1A2 gi586998254
H. grypus UGT1A6 XM 036109596 LOC118546694
H. hyaena UGT1A1 XM 039234558 LOC120233357
H. hyaena UGT1A2 XM 039234595 LOC120233379
H. sapiens UGT2A1 NM 001252275
H. sapiens UGT2B7 NM 001074 XM 937808 XM 943434 XM 943440
H. sapiens UGT1A1 gi45827762
H. sapiens UGT1A10 gi40849851
H. sapiens UGT1A3 gi41282228
H. sapiens UGT1A4 gi45827763
H. sapiens UGT1A5 gi46249403
H. sapiens UGT1A6 gi40849859
H. sapiens UGT1A7 gi41282212
H. sapiens UGT1A8 gi45827768
H. sapiens UGT1A9 gi45827769
L. canadensis UGT1A1 XM 030326311
L. canadensis UGT1A2 LOC115521235 XM 030326312
L. lutra UGT1A1 LOC125095234 XM 047721419
L. lutra UGT1A2 LOC125095234 XM 047721420
L. lutra UGT1A6 LOC125095234 XM 047721422
L. lutra UGT1A7 LOC125095234 XM 047721421
L. rufus UGT1A1 LOC124515745 XM 047084758
L. rufus UGT1A2 LOC124515745 XM 047084757
M. angustirostris UGT1A1 LOC123838279 XM 045867314
M. angustirostris UGT1A2 LOC123838279 XM 045867315
M. angustirostris UGT1A6P LOC123838457 XM 045867434
M. erminea UGT1A1 LOC116597466 XM 032355230
M. erminea UGT1A2 LOC116597466 XM 032355231
M. erminea UGT1A6 LOC116597466 XM 032355233
M. erminea UGT1A7 LOC116597466 XM 032355232
M. leonina UGT1A1 LOC118011719 XM 035006566
M. leonina UGT1A2 LOC118011719 XM 035006567
M. meles UGT1A1 LOC123950827 XM 046019284
M. meles UGT1A2 LOC123950827 XM 046019283
M. meles UGT1A6 LOC123950827 XM 046019285
M. putorius furo UGT1A1 LOC101674734 XM 045066750
M. putorius furo UGT1A2 LOC101674734 XM 045066748
M. putorius furo UGT1A6 LOC101674734 XM 045066749
M. musculus C57BL/6 Ugt1a1 gi145699098
M. musculus C57BL/6 Ugt1a10 gi145864476
M. musculus C57BL/6 Ugt1a2 gi145699117
M. musculus C57BL/6 Ugt1a5 gi145699136
M. musculus C57BL/6 Ugt1a6a gi145699102
M. musculus C57BL/6 Ugt1a6b gi284413687
M. musculus C57BL/6 Ugt1a9 gi145864462
N. schauinslandi UGT1A6 LOC110570878 XM 021678946
N. vison UGT1A1 LOC122902436 XM 044241892
N. vison UGT1A6 LOC122902436 XM 044241894
N. vison UGT1A7 LOC122902436 XM 044241893
O. rosmarus divergens UGT1A1 LOC101380276 XM 004396070
O. rosmarus divergens UGT1A2 LOC101380276 XM 004396069
O. rosmarus divergens UGT1A6 LOC101386260 XM 012560872
P. concolor UGT1A1 LOC112867499 XM 025930495
P. concolor UGT1A2 LOC112867489 XM 025930486
P. leo UGT1A1 LOC122226802 XM 042950595
P. leo UGT1A2 LOC122226802 XM 042950592
P. pardus UGT1A1 LOC109264873 XM 019445499
P. pardus UGT1A2 LOC109264873 XM 019445500
P. tigris UGT1A1 LOC102959578 XM 007082985
P. tigris UGT1A2 LOC102959578 XM 007082986
P. vitulina UGT1A1 LOC116634979 XM 032408615
P. vitulina UGT1A2 LOC116634979 XM 032408700
P. vitulina UGT1A6 LOC116634979 XM 032408783
P. yagouaroundi UGT1A1 LOC121014397 XM 040450623
P. yagouaroundi UGT1A2 LOC121014397 XM 040450622
R. norvegicus BN Ugt1a1 gi89276773
R. norvegicus BN Ugt1a2 gi89276772
R. norvegicus BN Ugt1a3 gi89276774
R. norvegicus BN Ugt1a5 gi89276775
R. norvegicus BN Ugt1a8 gi89276784
R. norvegicus BN Ugt1a9 gi89276771
R. norvegicus Brown Norway Ugt1a6 gi40849841
R. norvegicus Fisher UGT1A7 gi1658570
S. suricatta UGT1A1 LOC115287302 XM 029933562
S. suricatta UGT1A2 LOC115287302 XM 029933563
S. suricatta UGT1A6 LOC115286262 XM 029932861
U. americanus UGT1A1 LOC123790044 XM 045794075
U. americanus UGT1A10 LOC123790117 XM 045794214
U. americanus UGT1A11 LOC123790098 XM 045794193
U. americanus UGT1A12 LOC123790099 XM 045794194
U. americanus UGT1A2 LOC123790126 XM 045794226
U. americanus UGT1A6 LOC123790044 XM 045794077
U. americanus UGT1A7 LOC123790044 XM 045794076
U. americanus UGT1A8 LOC123790096 XM 045794191
U. americanus UGT1A9 LOC123790097 XM 045794192
U. arctos UGT1A1 LOC113250325 XM 026491655
U. arctos UGT1A10 LOC125281344 XM 048214485
U. arctos UGT1A2 LOC113250325 XM 044380685
U. arctos UGT1A6 LOC113250325 XM 026491656
U. arctos UGT1A7 LOC113250325 XM 048214484
U. arctos UGT1A8 LOC113250325 XM 048214483
U. arctos UGT1A9 LOC113250325 XM 044380687
U. maritimus UGT1A1 LOC103662655 XM 008690306
U. maritimus UGT1A2 LOC103662655 XM 008690307
U. maritimus UGT1A6 LOC103662655 XM 008690308
U. maritimus UGT1A7 LOC103662655 XM 040638765
V. lagopus UGT1A1 LOC121496936 XM 041765856
V. lagopus UGT1A10 LOC121496939 XM 041765861
V. lagopus UGT1A2 LOC121496941 XM 041765863
V. lagopus UGT1A3 XM 041765859 LOC121496937
V. lagopus UGT1A4 LOC121496938 XM 041765860
V. lagopus UGT1A6 LOC121496936 XM 041765858
V. lagopus UGT1A7 LOC121496936 XM 041765857
V. lagopus UGT1A8 LOC121497065 XM 041766110
V. lagopus UGT1A9 LOC121497067 XM 041766111
V. vulpes UGT1A1 LOC112925484 XM 026006216
V. vulpes UGT1A10 LOC112925452 XM 026006180
V. vulpes UGT1A2 XM 026006221 LOC112925484
V. vulpes UGT1A3 LOC112925484 XM 026006218
V. vulpes UGT1A4 LOC112925443 XM 026006171
V. vulpes UGT1A5 LOC112925444 XM 026006172
V. vulpes UGT1A6 LOC112925484 XM 026006220
V. vulpes UGT1A7 LOC112925484 XM 026006219
V. vulpes UGT1A8 LOC112925450 XM 026006178
V. vulpes UGT1A9 XM 026006179 LOC112925451
Z. californianus UGT1A1 LOC113920854 XM 027591218
Z. californianus UGT1A7 LOC113919635 XM 035726859
R. norvegicus Ugt1a6 NM 001039691
C. lupus familiaris UGT2B31 NM 001003381
M. musculus C57BL/6 Ugt1a8 NM 001378375
M. musculus C57BL/6 Ugt1a7c NM 201642
R. norvegicus BN Ugt1a6 NM 001039691
