# Supplementary material for: Duplication, Loss, and Evolutionary Features of Specific UDP-Glucuronosyltransferase Genes in Carnivora (Mammalia, Laurasiatheria)
Source: Animals (Basel). 2022 Oct 27;12(21):2954. doi: 10.3390/ani12212954 (PMC9658400; doi:10.3390/ani12212954)
Supplement: Supplementary file 1 [file animals-12-02954-s001.zip › List of UGT2s genes.txt]

A. jubatus UGT2C1-like LOC106977028 XM 015074502
A. melanoleuca UGT2C1-like XM 002930857 LOC100464709
B. taurus UGT2C1-like LOC530553 XM 002688334
C. lupus familiaris UGT2A3-like LOC119874464 XM 038685799
C. lupus familiaris UGT2B31 LOC119874462 XM 038685798
C. lupus familiaris UGT2B31 NM 001003381
C. lupus familiaris UGT2B31-like LOC119874463 XM 038685796
C. lupus familiaris UGT2B31-like LOC119876946 XM 038685797
C. lupus familiaris UGT2C1-like P LOC119874465 XM 038685804
C. lupus familiaris UGT31-like LOC119874461 XM 038685794
C. ursinus UGT2B31-like XM 025887228 LOC112835672
E. caballus UGT2C1 LOC100146977 XM 001916450
E. jubatus UGT2B4 XM 028100625
E. lutris kenyoni UGT2B31-like P XM 022505848 LOC111148985
E. lutris kenyoni UGT2B31-like XM 022505818 LOC111148968
F. catus UGT2C1-like LOC101087662 XM 003985311
H. grypus UGT2B31-like XM 036109097 LOC118546385
H. hyaena UGT2B31-like XM 039219895 LOC120222184
H. sapiens UGT1A1 NM 000463
H. sapiens UGT2A2 NM 001105677
H. sapiens UGT2B10 gi109730576
H. sapiens UGT2B15 gi353411935
H. sapiens UGT2B17 gi294345383
H. sapiens UGT2B4 gi149944508
H. sapiens UGT2B7 gi190194388
Homo sapiens UGT2A1 NM 006798
L. canadensis Lynx UGT2C1-like LOC115512586 XM 030313751
L. canadensis UGT2B31-like XM 032846554 LOC116860468
L. geoffroyi UGT2C1-like LOC123595905 XM 045473845
L. weddellii UGT2B4 XM 006729315
M. erminea UGT2B31-like XM 032334471 LOC116585144
M. erminea UGT2B31-like XM 032334472 LOC116585145
M. erminea UGT2B31-like XM 032334474 LOC116585147
M. leonina UGT2B31-like LOC118010480 XM 035004876
M. musculus C57BL/6 Ugt2b34 gi118130096
M. musculus C57BL/6 Ugt2b35 gi147900001
M. musculus C57BL/6 Ugt2b37 gi118131147
M. musculus C57BL/6 Ugt2b38 gi264681411
M. musculus C57BL/6 Ugt2b5 gi306518590
M. musculus FVB/N Ugt2b1 gi22779900
M. putorius furo UGT2B31 XM 045079832 LOC101675050
N. schauinslandi UGT2B31 XM 021702443 LOC110591531
N. vison UGT2B31-like XM 044226186 LOC122890525
N. vison UGT2B31-like XM 044226200 LOC122890535
N. vison UGT2B31-like XM 044226213 LOC122890541
O. cuniculus UGT2C1 NM 001195805 XM 002717040
O. rosmarus divergens UGT2B31-like XM 004392882 LOC101379176
P. bengalensis UGT2C1-like LOC122478837 XM 043572546
P. concolor UGT2C1-like LOC112858061 XM 025921395
P. leo UGT2c1-like LOC122218179 XM 042936246
P. pardus UGT2C1-like LOC109278196 XM 019468299
P. tigris UGT2C1-like LOC102967993 XM 007086904
P. vitulina UGT2B31-like XM 032398100 LOC116628041
P. yagouaroundi UGT2A1-like LOC121034806 XM 040481916
PREDICTED: Canis lupus familiaris UDP-glucuronosyltransferase 2A1 DEFINITION PREDICTED: Canis lupus familiaris UDP-glucuronosyltransferase 2A1 (LOC119874467) transcript variant X2 mRNA.
PREDICTED: Canis lupus familiaris UDP-glucuronosyltransferase 2A1 DEFINITION PREDICTED: Canis lupus familiaris UDP-glucuronosyltransferase 2A1 (LOC480777) transcript variant X2 mRNA.
R. norvegicus mixed Ugt2b10 gi300794197
R. norvegicus mixed Ugt2b37 gi695917207
R. norvegicus Ugt2b1 gi27545357
R. norvegicus Ugt2b17 gi31543922
R. norvegicus Ugt2b35 gi51948509
R. norvegicus Ugt2b7 gi27545411
S. scrofa UGT2C1-like LOC100624700 XM 003356957
S. suricatta UGT2B31 XM 029931339 LOC115284844
U. arctos horribilis UGT2A3-like XM 026509006 LOC113262552
U. arctos horribilis UGT2B31-like XM 026508996 LOC113262548
U. arctos horribilis UGT2C1-like XM 026508997 LOC113262549
U. maritimus UGT2B31 XM 040625491 LOC103679183
U. maritimus UGT2B4-P XM 040625251
V. vulpes UGT2B31 LOC112923692 XM 026003526
V. vulpes UGT2B31-like LOC112923693 XM 026003527
XM 003985308.3:1-1587 PREDICTED: Felis catus UDP-glucuronosyltransferase 2A1 (LOC101087059) transcript variant X4 mRNA
XM 004392886.1:3-1613 PREDICTED: Odobenus rosmarus divergens UDP-glucuronosyltransferase 2A1 (LOC101380145) transcript variant X3 mRNA
XM 004766337.2:1-1587 PREDICTED: Mustela putorius furo UDP-glucuronosyltransferase 2A1 (LOC101691729) transcript variant X4 mRNA
XM 006729318.2:93-1679 PREDICTED: Leptonychotes weddellii UDP-glucuronosyltransferase 2A1 (LOC102726664) transcript variant X4 mRNA
XM 006729319.2:3-1613 PREDICTED: Leptonychotes weddellii UDP-glucuronosyltransferase 2A1 (LOC102726664) transcript variant X2 mRNA
XM 007086907.3:1-1587 PREDICTED: Panthera tigris UDP-glucuronosyltransferase 2A1 (LOC102968284) transcript variant X3 mRNA
XM 008683691.2:1-1587 PREDICTED: Ursus maritimus UDP-glucuronosyltransferase 2A1 (LOC103656322) transcript variant X4 mRNA
XM 012564421.1:93-1679 PREDICTED: Odobenus rosmarus divergens UDP-glucuronosyltransferase 2A1 (LOC101380145) transcript variant X2 mRNA
XM 015074499.2:1-1611 PREDICTED: Acinonyx jubatus UDP-glucuronosyltransferase 2A1 (LOC106977026) transcript variant X3 mRNA
XM 015074500.2:1-1587 PREDICTED: Acinonyx jubatus UDP-glucuronosyltransferase 2A1 (LOC106977026) transcript variant X4 mRNA
XM 019468268.1:15-1611 PREDICTED: Panthera pardus UDP-glucuronosyltransferase 2A1 (LOC109278177) transcript variant X3 mRNA
XM 019468279.1:1-1587 PREDICTED: Panthera pardus UDP-glucuronosyltransferase 2A1 (LOC109278177) transcript variant X4 mRNA
XM 021702305.1:1-1587 PREDICTED: Neomonachus schauinslandi UDP-glucuronosyltransferase 2A1 (LOC110591405) transcript variant X3 mRNA
XM 022505992.1:1-1611 PREDICTED: Enhydra lutris kenyoni UDP-glucuronosyltransferase 2A1 (LOC111149084) transcript variant X2 mRNA
XM 022505995.1:1-1587 PREDICTED: Enhydra lutris kenyoni UDP-glucuronosyltransferase 2A1 (LOC111149084) transcript variant X4 mRNA
XM 025435753.3:1122-2621 PREDICTED: Canis lupus dingo UDP-glucuronosyltransferase 2A1 (LOC112652247) transcript variant X4 mRNA
XM 025887439.1:1-1587 PREDICTED: Callorhinus ursinus UDP-glucuronosyltransferase 2A1 (LOC112835807) transcript variant X3 mRNA
XM 025887441.1:1-1587 PREDICTED: Callorhinus ursinus UDP-glucuronosyltransferase 2A1 (LOC112835807) transcript variant X4 mRNA
XM 025922431.1:1-1611 PREDICTED: Puma concolor UDP-glucuronosyltransferase 2A1 (LOC112859076) transcript variant X2 mRNA
XM 025922433.1:1-1587 PREDICTED: Puma concolor UDP-glucuronosyltransferase 2A1 (LOC112859076) transcript variant X4 mRNA
XM 026003520.1:1-1611 PREDICTED: Vulpes vulpes UDP glucuronosyltransferase family 2 member A2 (UGT2A2) transcript variant X3 mRNA
XM 026003521.1:17-1587 PREDICTED: Vulpes vulpes UDP glucuronosyltransferase family 2 member A2 (UGT2A2) transcript variant X4 mRNA
XM 026509003.3:1-1587 PREDICTED: Ursus arctos UDP-glucuronosyltransferase 2A1 (LOC113262550) transcript variant X4 mRNA
XM 027600726.1:1-1587 PREDICTED: Zalophus californianus UDP-glucuronosyltransferase 2A1 (LOC113925968) transcript variant X3 mRNA
XM 027600727.1:1-1587 PREDICTED: Zalophus californianus UDP-glucuronosyltransferase 2A1 (LOC113925968) transcript variant X4 mRNA
XM 028100668.1:1-1587 PREDICTED: Eumetopias jubatus UDP-glucuronosyltransferase 2A1 (LOC114206768) transcript variant X3 mRNA
XM 028100669.1:1-1587 PREDICTED: Eumetopias jubatus UDP-glucuronosyltransferase 2A1 (LOC114206768) transcript variant X4 mRNA
XM 029931168.1:1-1611 PREDICTED: Suricata suricatta UDP-glucuronosyltransferase 2A1 (LOC115284407) transcript variant X3 mRNA
XM 029931209.1:1-1587 PREDICTED: Suricata suricatta UDP-glucuronosyltransferase 2A1 (LOC115284407) transcript variant X4 mRNA
XM 030313748.1:1-1611 PREDICTED: Lynx canadensis UDP-glucuronosyltransferase 2A1 (LOC115512583) transcript variant X3 mRNA
XM 030313749.1:1-1587 PREDICTED: Lynx canadensis UDP-glucuronosyltransferase 2A1 (LOC115512583) transcript variant X4 mRNA
XM 032334477.1:13-1623 PREDICTED: Mustela erminea UDP glucuronosyltransferase family 2 member A2 (UGT2A2) transcript variant X3 mRNA
XM 032334478.1:1-1587 PREDICTED: Mustela erminea UDP glucuronosyltransferase family 2 member A2 (UGT2A2) transcript variant X4 mRNA
XM 032398161.1:1-1587 PREDICTED: Phoca vitulina UDP-glucuronosyltransferase 2A1 (LOC116628071) transcript variant X3 mRNA
XM 032398171.1:1-1587 PREDICTED: Phoca vitulina UDP-glucuronosyltransferase 2A1 (LOC116628071) transcript variant X4 mRNA
XM 032846059.1:1-1611 PREDICTED: Lontra canadensis UDP glucuronosyltransferase family 2 member A2 (UGT2A2) transcript variant X3 mRNA
XM 032846145.1:1-1587 PREDICTED: Lontra canadensis UDP glucuronosyltransferase family 2 member A2 (UGT2A2) transcript variant X4 mRNA
XM 035004873.1:1-1587 PREDICTED: Mirounga leonina UDP-glucuronosyltransferase 2A1 (LOC118010479) transcript variant X3 mRNA
XM 035004874.1:1-1587 PREDICTED: Mirounga leonina UDP-glucuronosyltransferase 2A1 (LOC118010479) transcript variant X4 mRNA
XM 036076110.1:916-2415 PREDICTED: Halichoerus grypus UDP-glucuronosyltransferase 2A2-like (LOC118525389) transcript variant X2 mRNA
XM 038685808.1:869-2368 PREDICTED: Canis lupus familiaris UDP-glucuronosyltransferase 2A1 (LOC119874467) transcript variant X4 mRNA
XM 039251792.1:718-2217 PREDICTED: Hyaena hyaena UDP-glucuronosyltransferase 2A1 (LOC120244970) transcript variant X1 mRNA
XM 039251795.1:1-1587 PREDICTED: Hyaena hyaena UDP-glucuronosyltransferase 2A1 (LOC120244970) transcript variant X4 mRNA
XM 040481881.1:718-2217 PREDICTED: Puma yagouaroundi UDP glucuronosyltransferase family 2 member A1 complex locus (UGT2A1) transcript variant X1 mRNA
XM 040481904.1:1-1587 PREDICTED: Puma yagouaroundi UDP glucuronosyltransferase family 2 member A1 complex locus (UGT2A1) transcript variant X4 mRNA
XM 040624862.1:718-2217 PREDICTED: Ursus maritimus UDP-glucuronosyltransferase 2A1 (LOC103656322) transcript variant X1 mRNA
XM 042934021.1:718-2217 PREDICTED: Panthera leo UDP-glucuronosyltransferase 2A1 (LOC122217127) transcript variant X1 mRNA
XM 042934023.1:1-1587 PREDICTED: Panthera leo UDP-glucuronosyltransferase 2A1 (LOC122217127) transcript variant X3 mRNA
XM 042982738.1:718-2217 PREDICTED: Panthera tigris UDP-glucuronosyltransferase 2A1 (LOC102968284) transcript variant X1 mRNA
XM 043572541.1:718-2217 PREDICTED: Prionailurus bengalensis UDP-glucuronosyltransferase 2A1 (LOC122478835) transcript variant X1 mRNA
XM 044268110.1:718-2217 PREDICTED: Neovison vison UDP-glucuronosyltransferase 2A1 (LOC122919217) transcript variant X1 mRNA
XM 044268113.1:1-1587 PREDICTED: Neovison vison UDP-glucuronosyltransferase 2A1 (LOC122919217) transcript variant X4 mRNA
XM 044387782.2:718-2217 PREDICTED: Ursus arctos UDP-glucuronosyltransferase 2A1 (LOC113262550) transcript variant X1 mRNA
XM 044912712.1:718-2217 PREDICTED: Neomonachus schauinslandi UDP-glucuronosyltransferase 2A1 (LOC110591405) transcript variant X1 mRNA
XM 045056264.1:718-2217 PREDICTED: Felis catus UDP-glucuronosyltransferase 2A1 (LOC101087059) transcript variant X1 mRNA
XM 045079833.1:718-2217 PREDICTED: Mustela putorius furo UDP-glucuronosyltransferase 2A1 (LOC101691729) transcript variant X1 mRNA
XM 045473838.1:718-2217 PREDICTED: Leopardus geoffroyi UDP-glucuronosyltransferase 2A1 (LOC123595904) transcript variant X1 mRNA
XM 045473841.1:1-1587 PREDICTED: Leopardus geoffroyi UDP-glucuronosyltransferase 2A1 (LOC123595904) transcript variant X4 mRNA
XM 045771497.1:28-1620 PREDICTED: Ursus americanus UDP-glucuronosyltransferase 2B31 (LOC123775894) mRNA
XM 045789026.1:17-180 PREDICTED: Ursus americanus UDP-glucuronosyltransferase 2A3-like (LOC123786701) transcript variant X1 mRNA
XM 045789026.1:476-1605 PREDICTED: Ursus americanus UDP-glucuronosyltransferase 2A3-like (LOC123786701) transcript variant X1 mRNA
XM 045789057.1:1-1587 PREDICTED: Ursus americanus UDP glucuronosyltransferase family 2 member A1 complex locus (UGT2A1) transcript variant X2 mRNA
XM 045789084.1:718-2217 PREDICTED: Ursus americanus UDP glucuronosyltransferase family 2 member A1 complex locus (UGT2A1) transcript variant X5 mRNA
XM 045879442.1:720-2217 PREDICTED: Mirounga angustirostris UDP-glucuronosyltransferase 2A1 (LOC123847624) transcript variant X1 mRNA
XM 045879446.1:1-1587 PREDICTED: Mirounga angustirostris UDP-glucuronosyltransferase 2A1 (LOC123847624) transcript variant X4 mRNA
XM 045996930.1:718-2217 PREDICTED: Meles meles UDP-glucuronosyltransferase 2A1 (LOC123936298) transcript variant X1 mRNA
XM 045996944.1:1-1587 PREDICTED: Meles meles UDP-glucuronosyltransferase 2A1 (LOC123936298) transcript variant X4 mRNA
XM 047091445.1:718-2217 PREDICTED: Lynx rufus UDP-glucuronosyltransferase 2A1 (LOC124520520) transcript variant X1 mRNA
XM 047091448.1:1-1587 PREDICTED: Lynx rufus UDP-glucuronosyltransferase 2A1 (LOC124520520) transcript variant X4 mRNA
XM 047719447.1:749-2248 PREDICTED: Lutra lutra UDP-glucuronosyltransferase 2A1 (LOC125093785) transcript variant X1 mRNA
XM 047719450.1:32-1618 PREDICTED: Lutra lutra UDP-glucuronosyltransferase 2A1 (LOC125093785) transcript variant X4 mRNA
XM 047856015.1:718-2217 PREDICTED: Prionailurus viverrinus UDP-glucuronosyltransferase 2A1 (LOC125163811) transcript variant X1 mRNA
XM 047856018.1:1-1587 PREDICTED: Prionailurus viverrinus UDP-glucuronosyltransferase 2A1 (LOC125163811) transcript variant X4 mRNA
XM 048212100.1:260-1852 PREDICTED: Ursus arctos UDP-glucuronosyltransferase 2B31-like (LOC125280979) mRNA
XM 048212101.1:167-1759 PREDICTED: Ursus arctos UDP-glucuronosyltransferase 2B31-like (LOC125280980) mRNA
XM 048222069.1:191-1783 PREDICTED: Ursus arctos UDP-glucuronosyltransferase 2B31-like (LOC125283088) transcript variant X1 mRNA
XM 048222070.1:197-1789 PREDICTED: Ursus arctos UDP-glucuronosyltransferase 2B31-like (LOC125283089) mRNA
XM 048222071.1:258-1850 PREDICTED: Ursus arctos UDP-glucuronosyltransferase 2B31-like (LOC125283091) transcript variant X1 mRNA
XM 048222072.1:257-1849 PREDICTED: Ursus arctos UDP-glucuronosyltransferase 2B31-like (LOC125283092) mRNA
XM 048222073.1:217-1809 PREDICTED: Ursus arctos UDP-glucuronosyltransferase 2B31 (LOC125283093) mRNA
XM 048222074.1:257-1849 PREDICTED: Ursus arctos UDP-glucuronosyltransferase 2B31-like (LOC125283095) mRNA
XM 048222075.1:217-1809 PREDICTED: Ursus arctos UDP-glucuronosyltransferase 2B31 (LOC113262548) mRNA
XM 048224819.1:193-1785 PREDICTED: Ursus arctos UDP-glucuronosyltransferase 2B31-like (LOC125283435) mRNA
XM 048224820.1:260-1354 PREDICTED: Ursus arctos UDP-glucuronosyltransferase 2B31-like (LOC125283436) mRNA
XR 007190634.1:188-1780 PREDICTED: Ursus arctos UDP-glucuronosyltransferase 2B31-like (LOC125283088) transcript variant X2 misc RNA
XR 007190636.1:188-1780 PREDICTED: Ursus arctos UDP-glucuronosyltransferase 2B31-like (LOC125283091) transcript variant X2 misc RNA
Z. californianus UGT2A1 XM 027600725 LOC113925968
Z. californianus UGT2B4 XM 027600475
V. lagopus UDP2B31-like (LOC121473053) mRNA.
V. lagopus UGT2B31-like LOC121473054 XM 041724971
U. americanus UGT2C1-like LOC123786693 XM 045789012
U. arctos UGT2C1-like LOC125283434 XM 048224815
U. arctos UGT2C1-like LOC113262549 XM 026508997
U. americanus UGT2A3-like LOC123786701 XM 045789026
