# Supplementary material for: Duplication, Loss, and Evolutionary Features of Specific UDP-Glucuronosyltransferase Genes in Carnivora (Mammalia, Laurasiatheria)
Source: Animals (Basel). 2022 Oct 27;12(21):2954. doi: 10.3390/ani12212954 (PMC9658400; doi:10.3390/ani12212954)
Supplement: Supplementary file 1 [file animals-12-02954-s001.zip › UGT1A_Carnivora_protein.fas]

>A. jubatus UGT1A1 LOC106968403 XM_015064754
--------------------------------------------------------------------------------------------MAARSRGP--RPLVLS--LLLCALHPLLSQGGKLLLVP-VDGSHWLSLFGVIQRLHQRGHDVVVIAPEASVYIKE--GAFYTLKSYPVPFRREDVEASFTGLGLGVFEKKPFLQRVVETYKRVKKDSALLLSA----CSHLLYNEELMASLVESGFDAMLTDPFLPCGPIVALRLALPVVFFLHSLP-CGLDFQGTRCPSPPSYVPRVLSLNSDHMTFLQRVKN----------MLILVSEGFLCNVV-YSPYASLASEVLQ--------------------------------------------KDVTVQDLMGSAS-VWLFK----SDFVKDYSRPIMPNMVFIGGINCASKKPLSQ
>A. jubatus UGT1A2 LOC106968403 XM_015064753
--------------------------------------------------------------------------------------------MAAGFLVP--LP-VLTGLLLFLCVGP-RAEGGKVLVLP-MDGSHWLSMKEALQELHARGHEIVVVSPEVNLHIKK--EDFFTLMTYAIPYTQDEFNDLVRGHSYLVFEKVHFLKMFLKITENLKTASFIYQRS----CKELMYNKDLIGHLNSSSFDVVLTDPVYPCGAVLAKYLSLPAVFFLRSVP-CDLDFEGTQCPNPSSYIPRLLTMNSDHMTFLQRVKN----------MLYPLSLKYICHVV-FTPYASLASELLQ--------------------------------------------REVSVVDVFSSAS-MWLFR----GDFVLDYPRPVMPSMVFIGGINCVHRKPLSQ
>A. melanoleuca UGT1A1 LOC100481084 XM_011223323
--------------------------------------------------------------------------------------------MAAGSRGP--RPLVLG--LLLCALSPTVSHGGKLLLVP-VDGSHWLGMLGVIRQLHQRGHDIVVLAPEASVHIKE--AAFYSLKRYPVPFRREHVEATFIRLGHGVFENEPLLQRVVKTYKRVKEDSALILSA----CSHLLHNKELMASLVESSFDAVLTDPFLPCGPIVALYLALPAVFFLNALP-CGLDSQGTQCPSPPSYVPRPLSLNSDDMTFLQRVKN----------MVIFLSENFLCNVV-YLPYGPLASEILQ--------------------------------------------KDVTVQDLLGSGS-VWLLR----SDFVKDYARPIMPNMVFVGGINCASKKPLSQ
>A. melanoleuca UGT1A2 LOC100481084 XM_011223324
--------------------------------------------------------------------------------------------MAAGFLVP--LP-ALKGLLLFLCVGP-WAEGGKVLVVP-MDGSHWLSMKEAVQELHARGHQMVVVSAEVNLHIKE--EDFFTLTTYATPFTQDEFNRLLLDQAYLVFERKSFLTMFLKIMERLKTAAFIFQRS----CEELLHNKELIRHLNASSFDVVLTDPVYPCGAVLAKYLSLPAVFFLRAVP-CDLDFEGTQCPNPSSYIPRLLTKNSDHMTFLQRVKN----------VLYPLALKYICHVS-FAPYASLASEVLQ--------------------------------------------REVSVVDIFRFAS-MWLFR----GDFILDYPRPIMPNMVFIGGINCANRKPLSQ
>A. melanoleuca UGT1A6 LOC100481084 XM_002917950
----------------------------------------------------------------------------------------------MACLLH--VFQKV----FFLVLWG-EVVGDKLLVVP-QDGSHWLSMKDIVELLSEKGHDIVVLVPEVNLLLKE--SKHYARKIYPVPYDQEELQNRYRSFGNNHFAERWLLNAAQTEYRNNMIVIDMYFTN----CQSLLEDTATLSVLRESKFDALFTDPALPCGVILAEYLGLPSVYLFRGFP-CSLEHTMSRSPNPVSYIPRCYTQFSDQMTFPQRVAN----------YLVNYLETYLFYCL-YSKYEDLASNILKR--------------------------------------------DVHLPTLYRKSS-IWLLR----YDFVFEYPRPVMPNMVFIGGTNCKKKGVLSQ
>A. melanoleuca UGT1A7 LOC100481084 XM_019798286
--------------------------------------------------------------------------------------------MAPAILTS---FPLLCVCLLLTSG---FAEAGKLLVLP-MDGSHWFTMSSVLEELVHRGHEVVLIVPEVSWYLGK--SSNFTVKTYSTGYTLEELNHQFKIFSDSHWKTRQE-SIVSLLMSSSNKGFIELFLH----CKYLFNDTKLIEYIRQSSFDAVFLDPFDMCGLIIAKYFSLPSVVFTRGVY-CHYLEEATQCPSAPSYVPRFFLGFSDAMTFSERVWN----------QILHLEEHLLCHYF-LKTAVEVASEILQ--------------------------------------------TAVTPYDLYSQTS-IWLLR----TDFVFDYPRPVMPNMVFIGGINCQEGKPLPK
>C. lupus familiaris UGT1A1 XM_038434520
--------------------------------------------------------------------------------------------MAAEAPGP--RPLVLG--LLLCALSAPVSQGGKLLLIP-VDGSHWLSMLGVVKQLHQRGHEVVVIASEASVYIKG--AAFYTLKRYPVPFRREDVEATFTSLGRGVFENVPLLRRVIKTYKKVKEDSALLLSA----CSHLLHNKELMASLAESSFDAVLTDPFLPCGPIVALYLALPAVFFLHALP-CSLDFQGTQCPNPPSYVPRALSLNSDHMTFLQRVKN----------MLIFLSESFLCNVV-YSPYEPLASEVLQ--------------------------------------------KDVTVQELMGSAS-IWLLK----GDFVKDYSRPIMPSMVFVGGINCASKNPLSK
>C. lupus familiaris UGT1A10  XM_038434594 LOC119865817
MEAGFGTLNLFVAHKGFGSGKTGGNARLFRGSCEYSS--------------------------------------IVHEDASEPKQLDCPGLQFSNGCHN---FDRLSSVVCVSPADIWLCEAGKLLVVP-MDGSHWFTMRLVVEQLIQRGHELVLIIPEVSWQLGK--SSNFTVKTYSTAYNLEELNQMFKTFSDSHWNIRQQ-SLLTMFFDSSSDIFEHLFLH----CKNLFRDTTLIEYIKESSFDAVFLDPFDMCGLIVAKYFSLPSVVFTRGLF-CHFLEESTQCPSPPSYVPRIFLGFPDAMSFRERVWN----------HISHLEEHLFCHYF-FKTPLEVASEILQ--------------------------------------------TAVTPYDLYSHTS-IWLLR----ADFVFDYPKPVMPNMVFIGGINCQEGKPLPK
>C. lupus familiaris UGT1A11 XM_038434592 LOC119865816
--------------------------------------------------------------------------------------------MAATILTG---FPLLCVCLLLTSG---FAEAGKLLPIPPMDGSHWFTMRLVVEQLIQRGHELVLIIPEVSWQLGK--SSNFTVKTYSTTYNLEELNQMFKNFSDSHWNIRQQ-SLLTMFFDSSSDIFEHLFLH----CKNLFSDPKLVEYIKESSFDAVFLDPFDVCGLIVAKYFSLPSVGFTRRLY-CHYLEEATQCPSSPSYVPRPFSILSDVMSFRERVRN----------HIFHLEEHLFCHYF-FKTALEVASEILQ--------------------------------------------KAVTPYDLYSHMS-IWLLR----TDFVFDYPKPVMPNMVFIGGINCQEGKPLPK
>C. lupus familiaris UGT1A12 XM_038434643 LOC119865858
-----------------MCKYTPSAGAGFVPVLLPQTDS-----------------------------------ITPAQNPSSWIALDCRFPMAATILTG---FPLLCVCLLLTSG---FAEAGKLLVVP-MDGSHWFTMRLVVEQLIQRGHELVLIIPEVSWQLGK--SSNFTVKTYSTTYNLEELNQKFKTFSDSQWNIRQQ-SILSMVLNSSSDFFEHLFLH----CKNLFSDPKLVEYIKESSFDAVFLDPFDVCGLIVAKYFSLPSVVFTRGLF-CHFLEESTQCPSPPSYVPRIFLGFPDAMSFRERVRN----------HISHLEEHLFCHYF-LKTALEVASEILQ--------------------------------------------TAVTPYDLYSHTS-IWLLR----TDFVFDYPKPVMPNMVFIGGINCQEGKPLPK
>C. lupus familiaris UGT1A2-5 XM_038434521
--------------------------------------------------------------------------------------------MAAGFLAP--LP-VLTGLLLILCDGR-WVEGGRVLVVP-MDGSHWLSMKKAVQKLHARGHQMVVVSPESNMHIKE--EDFFTLTTYATPYTQEEFDNFMLGQSYLVFQRMSFLKTFLKTMEGLKTATLIFQRS----CESLMHNKNLIRHLNASSFDVLLTDPVYPCGAILARYLSLPSVFFLRNIP-CDLESESTQCPNPSSYIPRLLTRNSDHMTFLQRVKN----------MLYPLALKYFCHFS-FTPYASLASELLQ--------------------------------------------REVSLEDILSSGS-VWLFR----GDFVLDYPRPIMPNMFFIGGINCANRKPLSQ
>C. lupus familiaris UGT1A2-5 XM_038434522
--------------------------------------------------------------------------------------------MAATILTG---FPLLCVCLLLTSG---FAEAGKLLVVP-MDGSHWFTMRLVVEQLIQRGHELVLIIPEVSWQLGK--SSNFTVKTYSTTYNLEELNQMFKNFSYSQWKTQQQ-SSLFLVLSPLKDSLEHLFLH----CKNLFSDPKLVEYIKESSFDAVFLDPFDVCGLIVAKYFSLPSVVFTRGLF-CHFFEESTQCPSPLSYVPRPFSMLSDAMSFRERVRN----------HIFHLEEHLFCHYF-LKTPLEVASEILQ--------------------------------------------TAVTPYDLYSHTS-IWLLR----ADFVLDYPKPVMPNMVFIGGINCQEGKTLPK
>C. lupus familiaris UGT1A2-5 XM_038434658 LOC102154822
--------------------------------------------------------------------------------------------MAAGFLAP--LP-VLTGLLLILCVGR-WVEGGKVLVVP-LDGSHWLSMKKAVQKLHARGHQMVVVSPESNMHIKE--EDFFTLTTYAPPYTREEYDRVLLGQRYQVFERVSFLKRLLKTVERLKTVTSFYQRS----CEGLLHNKNLIRHLNASSFDVVLTDPVHPCGAILARYLSLPSVFFLRNIP-CDLDSEGTQCPNPSSYIPRLLTRNSDHMTFLQRVKN----------MLYPLALKYICHFS-FTPYASLASELLQ--------------------------------------------REVSLVDILSSGS-VWLFR----GDFVLDYPRPIMPNMFFIGGINCANRKPLSQ
>C. lupus familiaris UGT1A2-5 XM_038574242 LOC102154822
--------------------------------------------------------------------------------------------MAAGFLAP--LP-VLTGLLLILCVGR-WVEGGKVLVVP-LDGSHWLSMKKAVQKLHARGHQMVVVSPESNMHIKE--EDFFTLTTYATPYTQEEFDRILLGQSYLFFERMPFLKTFLKTMEALKAAALIFQRS----CESLMHNKNLIRHLNASSFDVVLTDPVHPCGAILARYLSLPSVFFLRNIP-CDLDSEGTQCPNPSSYIPRLLTRNSDHMTFLQRVKN----------MLYPLALKYICHFS-FTPYASLASELLQ--------------------------------------------REVSLVDILSSGS-VWLFR----GDFVLDYPRPIMPNMFFIGGINCANRKPLSQ
>C. lupus familiaris UGT1A7 XM_038435823 LOC100688694
--------------------------------------------------------------------------------------------MAATILTG---FPLLCVCLLLTSG---FAEAGKLLVVP-MDGSHWFTMRLVVEQLIQRGHELVLIIPEVSWQLGK--SSNFTVKTYSTTYNLEELNQMFKNFSYSQWKTQQQ-SSLFLVLSPLKDSLEHLFLH----CKNLFSDPKLVEYIKESSFDAVFLDPFDVCGLIVAKYFSLPSVGFTRRLY-CHYLEEATQCPSSPSYVPRPFSILSDVMSFRERVRN----------HIFHLEEHLFCHYF-LKTALEVASEILQ--------------------------------------------KAVTPYDLYSHMS-IWLLR----TDFVFDYPKPVMPNMVFIGGINCQEGKPLPK
>C. lupus familiaris UGT1A8 XM_038434595 LOC119865819
MEAGFGTLNLFVAHKGFGSGKTGGNARLFRGSCEYSS--------------------------------------IVHEDASEPKQLDCPGLQFSNGCHN---FDRLSSVVCVSPADIWLCEAGKLLVVP-MDGSHWFTMRLVVEQLIQRGHELVLIIPEVSWQLGK--SSNFTVKTYSTAYNLEELNQMFKTFSDSHWNIRQQ-SLLTMFFDSSSDIFEHLFLH----CKNLFRDTTLIEYIKESSFDAVFLDPFDMCGLIVAKYFSLPSVVFTRGLF-CHFLEESTQCPSPPSYVPRIFLGFPDAMSFRERVWN----------HISHLEEHLFCHYF-FKTPLEVASEILQ--------------------------------------------TAVTPYDLYSHTS-IWLLR----ADFVFDYPKPVMPNMVFIGGINCQEGKPLPK
>C. lupus familiaris UGT1A9 XM_038434644 LOC119865859
--------------------------------------------------------------------------------------------MAATILTG---FPLLCVCLLLTSG---FAEAGKLLVVP-MDGSHWFTMRLVVEQLIQRGHELVLIIPEVSWQLGK--SSNFTVKTYSTTYNLEELNQMFKNFSYSQWKTQQQ-SSLFLVLSPLKDSLEHLFLH----CKNLFSDPKLVEYIKESSFDAVFLDPFDVCGLIVAKYFSLPSVGFTRRLY-CHYLEEATQCPSSPSYVPRPFSILSDVMSFRERVRN----------HIFHLEEHLFCHYF-LKTALEVASEILQ--------------------------------------------KAVTPYDLYSHMS-IWLLR----TDFVFDYPKPVMPNMVFIGGINCQEGKPLPK
>C. ursinus UGT1A1 LOC112835111 XM_025886652
--------------------------------------------------------------------------------------------MAAGSQGL--RPLVLG--LLLCALNPTVSQGGKLLLVP-VDGSHWLSMLGIVQQLHQRGHDIVVLAHEASVHIKE--GALYTLKRYPVPFRREDVEAAFIRLGHGVFENEPLLQRVVKMYKKVKEDSALLLSA----CSHLLHNKELMASLVESSFDAVLTDPFLPCGPIVALYLGLPAVFFLNALP-CGLDFQGTLCPNPPSYVPRALSLNSDHMTFLPRVKN----------MLIFLSESFLCNVV-YSPYGPLASEVLQ--------------------------------------------KDMTVQDLMGSAS-LWLLR----SDFVKDYSRPIMPNMVFVGGINCASKSPLSK
>C. ursinus UGT1A2 LOC112836366 XM_025888009
------------------------------------------------------------------------------------------MDRAARFLVP--LP-TLMGLLIFLCVRP-GAEGGKVLVVP-MDGSHWLSMKEAVQELHARGHQMVVVSPELNMHIK---EDFFTLTTYASPYTQDEFNHLLLGQTYLIFERTHFLKMFLKAMESLKSAALVFQRS----CEELLHNKELIRHLNASSFEVVLTDPVYPCGAVLAKYLSLPAVSFLSSIP-CDLDVEGAQCPNPSSYIPRLFTMNSDHMTFLQRVKN----------MLYPLALKYICHIS-FTPYASLASELLQ--------------------------------------------REVSMVDVFSFAS-VWLFR----GDFVLDYPRPIMPNMVFSGGINCGHRKPLSQ
>C. ursinus UGT1A7 LOC112836383 XM_025888034
--------------------------------------------------------------------------------------------MAPVILTS---FPPLCVCLLLTYG---FAEAGKLLVVP-MDGSHWFTTCSVVEELIHRGHEVVLIMPEVSWQLGK--SSNFTVKTYSTAYTLEEFNQHFKIFSDSQWKTRQQ-SLLSLIMSSSSNIFQDLFLH----CKNLFNDTKLIEYIKESSFDAVFMDPFDMCGLIVAKYFSLPSVVFTRGVF-CH*LEEGTQCPRPASYVPRFFLAFSDTMTFRERVWN----------HIFSLEEHLFCYFF-KKNAIEVASEILQ--------------------------------------------KTVTPYDLYSQTS-IWLLR----TDFILEYPGPVMPNMVFIGGINC*-------
>C._lupus_familiaris_familiaris_UGT1A6_gi50978751
----------------------------------------------------------------------------------------------MARLLH--LFQKV----FFLMLWG-EAVGDKLLVVP-QDGSHWLSMENIVELLSEKGHDIVVLVPEVNLLLKE--SKHYTRQIYSVPFGQEGLENRYRSFGKNHFAERWLLNAAQMEYRNSMIVIDMYFTN----CQSLLEDSATLSVLRQSKFDALFTDPALPCGVILAEYLGLPSVYLFRGFP-CSLEHTISRSPNPVSYIPRCYTQFSDKMTFPQRVGS----------YLVNYLETYLFYCL-YSKYEDLASNILMR--------------------------------------------DVHLPTLYRNGS-IWLLR----YDFVFEYPRPVMPNMVFIGGTNCKMKGVLPQ
>E. jubatus UGT1A1 LOC114210832 XM_028105246
--------------------------------------------------------------------------------------------MAAGSQGP--RPLVLG--LLLCALSPTVSQGGKLLLVP-VDGSHWLSMLGIVQQLHQRGHDIVVLAHEASVHIKE--GALYTLKRYPVPFRREDVEAAFIRLGHGVFENESLLQRVVKMYKKVKEDSALLLSA----CSHLLHNKELMASLVESSFDAVLTDPFLPCGPIVALYLGLPAVFFLNALP-CGLDFQGTLCPNPPSYVPRALSLNSDHMTFLPRVKN----------MLIFLSESFLCNVV-YSPYGPLASEVLQ--------------------------------------------KDMTVQDLMGSAS-LWLLR----SDFVKDYSRPIMPNMVFVGGINCASKSPLSK
>E. jubatus UGT1A2 LOC114210724 XM_028105015
------------------------------------------------------------------------------------------MDMAARFLVP--LP-TLMGLLIFLCVGP-GAEGGKVLVVP-MDGSHWLSMKEAVQELHARGHQMVVVSPELNMHIKE--EDFFTLTTYASPYTQDEFNHLLLGQTYLIFERMHFLKMFLKAMESLKSAALVFQRS----CEELLHNKELIRHLNASSFEVVLTDPVYPCGAVLAKYLSLPAVFFLRSIP-CDLDVEGTQCPNPSSYIPRLFTMNSDHMTFLQRVKN----------MLYPLALKYICHIS-FTPYASLASELLQ--------------------------------------------REVSMVDVFSFAS-VWLFR----GEFVLDYPRPIMPNMVFSGGRNCGQRKPLSQ
>E. jubatus UGT1A6 P LOC114210723 XM_028105014
------------------------------------------------------------------------------------------------------------------------------------------------------------------MLLKE--SKHHTRKIYPVPFDQKELENRYHSFGNDHFAERWLLNAAQMEHGNSVIVIDMYFTN----CQSLLEDSATLSVLRESKFDALYTDPALSCGVILTEYLGLPSMYLFRGFP-CSLEHTVSRSPNPVSHIPRCYTQFSDPMTFPQR----------------------------------VANYLIN-----------------------------------------------YLETYLFYCL-*---------------------------------------
>E. lutris kenyoni UGT1A1 XM_022523791 LOC111160562
--------------------------------------------------------------------------------------------MAARSHDP--PPFVLG--LLLCALNPTVSQAGKLLLVP-VDGSHWLSVLGVVGQLHQRGHDLVVLASEASMHIKE--GAFYTLKRYPVPFRREDVEEAFIKLGHGVFENEPLLQRVVKTYKKVKEDSALIFSA----CSHLLHNKELMASLVESRFDAVLADPFLPCGPIVALYLGLPAVFFLNALP-CGLDFQGTQCPNPPSYVPRVLSLNSDHMTFLPRVKN----------MLIFLSESFLCNVV-YSPYGALASEVLQ--------------------------------------------KDVTVQDLMSSAS-VWIFR----SDFVKDYSRPIMPNMVFVGGINCAAKNPLSK
>E. lutris kenyoni UGT1A2-5 XM_022523875 LOC111160562
--------------------------------------------------------------------------------------------MAARFLVP--LP-ALTGLLLFVCVGP-WAEGGKVLVVP-MDGSHWLSMKEAVQELHARGHQMVVVSPELNLHIKE--EDFFNMTSYAVPYTQDEFNYLLLGQSYLIFKRMPFLTMFLEGTKSLKSATLVFQRS----CEALLRNKDLVRQLNASSFDVVLTDPVYPCGAVLAKYLSLPAVFFLRSIP-CDLDFEGTQCPNPSSYIPRLLTMNSDHMTFLQRVKN----------MLYPLALKYICHIY-LTPYASLASELLQ--------------------------------------------REVSVVDIFSSAS-VWLFR----GDFVLDYPRPVMPNMVFIGGINCGHRKPLSQ
>E. lutris kenyoni UGT1A6 XR_002640122 LOC111139909
----------------------------------------------------------------------------------------------MTCLLQ--LFQKV----FFLVLWG-EVVGDRLLVVP-QDGSHWLSMKDIVELLSENGHDIVVLVPEVNLLLKE--SKHYTRKIYPVPFDQEELENRYRSFGNNHFAERWLLNAAQMEYRNSMIVIDMYFTN----CQSLLENSATLSVLRESKFDALFTDPALPCGVILAEYLGLPSVYLFRGFP-CSLEHTMSRSPNPVSHVPRCYTQFSDQMTFPQTGGQLPR*LLGDLSVPLSVLEVRRPRLQ-YPQEGCAPTHLVSE--------------------------------------------GLHLALKI*LCV-*ISQTGHA*HGFRWRDQLQEDGGPVSDGWFSFFLDGWFSF
>F._catus_UGT1A1_gi57163902
--------------------------------------------------------------------------------------------MAARSRGP--RPLVLS--LLLCALNPLLSQGGKLLLVP-MDGSHWLSLFGVIQRLHQRGHDVVVVAPEASVYIKE--GAFYTLKSYPVPFRREDVEASFTGLGLGVFEKKPFLQRVVATYKRVKKDSALLLSA----CSHLLYNEELMASLAESGFDAMLTDPFLPCGPIVALRLALPVVFFLNSLP-CGLDFQGTRCPSPPSYVPRVLSLNSDHMTFLQRVKN----------MLILGSEGFLCNVV-YSPYASLASEVLQ--------------------------------------------KDVTVQDLMGSAS-VWLFR----SDFVKDYSRPIMPNMVFIGGINCAGKNPLSQ
>F._catus_UGT1A2_gi586998254
--------------------------------------------------------------------------------------------MAAGFLVP--LP-VLTGLLLFLCVGP-RAEGGKVLVLP-TDGSHWLSMKKALQELHARGHEIVVVSPEVNLHIKK--EDFFTLRTYAISYTQEEFNDFFLGHSYLVFEKGHFLKMFLKIMENLKTASFIFQRS----CKELMHNKELIGHLNSSSFDVVLTDPVYPCGAVLAKYLSLPAVFFLRSVP-CDLDFEGTQCPNPSSYIPRLLTMNSDHMTFLQRVKN----------MLYPLSLKYICHIA-FTPYASLASELLQ--------------------------------------------REVSVVDVFSSAS-MWLFR----GDFVLDYPRPVMPNMVFIGGINCANRKPLSQ
>H. grypus UGT1A6 XM_036109596 LOC118546694
----------------------------------------------------------------------------------------------MACLLH--VFQKV----LFLVLWA-GVVGDKLLVVP-QDGSHWLSMKDIVELLSQKGHDIVVLVPEVNLLLKE--SKHYTRKTYPVPFDQKELENRYHSFGNNHFAERWLLNAAQMEYRNSMMVIDMYFTN----CQSLLEDSATLSVLRESKFDALFTDPALPCGVILAEYLGLPSVYLFRGFP-CSLEHMMSRSPNPVSHIPSCYTQFSDQMTFPQRVAN----------YLVNSLETYLFCCL-YSKYEDLTSNILKR--------------------------------------------DVHLPTLYRKGS-IWLLR----YDFVFEYPRPVMPNMVFIGGTNCKKKGVLSQ
>H. hyaena UGT1A1 XM_039234558 LOC120233357
--------------------------------------------------------------------------------------------MTAGARGP--RRLVLG--LLLCVLNPSVSQGGKLLLVP-VDGSHWLSLLGVIQQLHQRGHDIVVVAPEAAMYIKE--DAFYTLKSYPVPFRKEDMEEAFISLGHDVFEKKPFLQYAVQIYKKIKKDSALLFSA----CSHLLHNQELMASLVESGFDAVLTDPFLPCGPIVALYLELPAVFFSNALP-CGLDLQGTHCPSPPSYVPRVLSLNSDHMTFLQRVKN----------MLILASEGFLCNMV-YSPYAPLASEILQ--------------------------------------------KDVTLQDLMGSSS-VWLFR----SDFVKDYSRPIMPNMVFIGGINCASQKPLSQ
>H. hyaena UGT1A2 XM_039234595 LOC120233379
--------------------------------------------------------------------------------------------MAAGFPNL--VP-ALMGLLLFLCVGP-WAEGGKVLVVP-MDGSHWLSMKEALQELHARGHQIVVVSPDVNLHIKR--EDFFTLMTYAISYTQDEFNDLLLAQASLAFEEVHFLKMFFKSIEILKTASFIFQTS----CKELMYNKDLIGHLNASSFDVVLTDPVYPCGAILAKYLSLPAVFFLRSIP-CDLDSESTQCPNPSSYIPRLLTMNSDHMTFLQRVKN----------MLYPLSLKYICHII-FTPYASLASELLQ--------------------------------------------RDVSVVEVFSSAS-VWLFR----GDFVMDYPRPVMPNMVFIGGINCANRKPLSQ
>H. sapiens UGT2A1 NM_001252275
------------------------------------------------------------------------------------------------MLNN------LLLFSLQISLIGTT-LGGNVLIWP-MEGSHWLNVKIIIDELIKKEHNVTVLVASGALFITPTSNPSLTFEIYKVPFGKERIEGVIKDFVLTWLENRPSPSTIWRFYQEMAKVIKDFHMVSQEICDGVLKNQQLMAKLKKSKFEVLVSDPVFPCGDIVALKLGIPFMYSLRFSPASTVEKHCGKVPYPPSYVPAVLSELTDQMSFTDRIRN----------FISYHLQDYMFETL-WKSWDSYYSKALGGLLLCCPGWSAVADLGSLQPLLPGFKRFSRLSLHCSWDYRLPAGRPTTLCETMGKAE-IWLIR----TYWDFEFPRPYLPNFEFVGGLHCKPAKPLP-
>H. sapiens UGT2B7 NM_001074 XM_937808 XM_943434 XM_943440
----------------------------------------------------------------------------------------------MSVKWT------SVILLIQLSFCFSSGNCGKVLVWA-AEYSHWMNIKTILDELIQRGHEVTVLASSASILFDPNNSSALKIEIYPTSLTKTELENFIMQQIKRWS-DLPK-DTFWLYFSQVQEIMSIFGDITRKFCKDVVSNKKFMKKVQESRFDVIFADAIFPCSELLAELFNIPFVYSLSFSPGYTFEKHSGGFIFPPSYVPVVMSELTDQMTFMERVKN----------MIYVLYFDFWFEIFDMKKWDQFYSEVLG--------------------------------------------RPTTLSETMGKAD-VWLIR----NSWNFQFPYPLLPNVDFVGGLHCKPAKPLPK
>H._sapiens_UGT1A1_gi45827762
--------------------------------------------------------------------------------------------MAVESQGG--RPLVLG--LLLCVLGPVVSHAGKILLIP-VDGSHWLSMLGAIQQLQQRGHEIVVLAPDASLYIRD--GAFYTLKTYPVPFQREDVKESFVSLGHNVFENDSFLQRVIKTYKKIKKDSAMLLSG----CSHLLHNKELMASLAESSFDVMLTDPFLPCSPIVAQYLSLPTVFFLHALP-CSLEFEATQCPNPFSYVPRPLSSHSDHMTFLQRVKN----------MLIAFSQNFLCDVV-YSPYATLASEFLQ--------------------------------------------REVTVQDLLSSAS-VWLFR----SDFVKDYPRPIMPNMVFVGGINCLHQNPLSQ
>H._sapiens_UGT1A10_gi40849851
--------------------------------------------------------------------------------------------MARAGWTS---PVPLCVCLLLTCG---FAEAGKLLVVP-MDGSHWFTMQSVVEKLILRGHEVVVVMPEVSWQLER--SLNCTVKTYSTSYTLEDQNREFMVFAHAQWKAQAQ-SIFSLLMSSSSGFLDLFFSH----CRSLFNDRKLVEYLKESSFDAVFLDPFDTCGLIVAKYFSLPSVVFTRGIF-CHHLEEGAQCPAPLSYVPNDLLGFSDAMTFKERVWN----------HIVHLEDHLFCQYL-FRNALEIASEILQ--------------------------------------------TPVTAYDLYSHTS-IWLLR----TDFVLDYPKPVMPNMIFIGGINCHQGKPLPM
>H._sapiens_UGT1A3_gi41282228
--------------------------------------------------------------------------------------------MATGLQVP--LPWLATGLLLLLSVQP-WAESGKVLVVP-IDGSHWLSMREVLRELHARGHQAVVLTPEVNMHIKE--ENFFTLTTYAISWTQDEFDRHVLGHTQLYFETEHFLKKFFRSMAMLNNMSLVYHRS----CVELLHNEALIRHLNATSFDVVLTDPVNLCAAVLAKYLSIPTVFFLRNIP-CDLDFKGTQCPNPSSYIPRLLTTNSDHMTFMQRVKN----------MLYPLALSYICHAF-SAPYASLASELFQ--------------------------------------------REVSVVDILSHAS-VWLFR----GDFVMDYPRPIMPNMVFIGGINCANRKPLSQ
>H._sapiens_UGT1A4_gi45827763
--------------------------------------------------------------------------------------------MARGLQVP--LPRLATGLLLLLSVQP-WAESGKVLVVP-TDGSPWLSMREALRELHARGHQAVVLTPEVNMHIKE--EKFFTLTAYAVPWTQKEFDRVTLGYTQGFFETEHLLKRYSRSMAIMNNVSLALHRC----CVELLHNEALIRHLNATSFDVVLTDPVNLCGAVLAKYLSIPAVFFWRYIP-CDLDFKGTQCPNPSSYIPKLLTTNSDHMTFLQRVKN----------MLYPLALSYICHTF-SAPYASLASELFQ--------------------------------------------REVSVVDLVSYAS-VWLFR----GDFVMDYPRPIMPNMVFIGGINCANGKPLSQ
>H._sapiens_UGT1A5_gi46249403
--------------------------------------------------------------------------------------------MATGLQVP--LPQLATGLLLLLSVQP-WAESGKVLVVP-TDGSHWLSMREALRDLHARGHQVVVLTLEVNMYIKE--ENFFTLTTYAISWTQDEFDRLLLGHTQSFFETEHLLMKFSRRMAIMNNMSLIIHRS----CVELLHNEALIRHLHATSFDVVLTDPFHLCAAVLAKYLSIPAVFFLRNIP-CDLDFKGTQCPNPSSYIPRLLTTNSDHMTFLQRVKN----------MLYPLALSYLCHAV-SAPYASLASELFQ--------------------------------------------REVSVVDLVSHAS-VWLFR----GDFVMDYPRPIMPNMVFIGGINCANGKPLSQ
>H._sapiens_UGT1A6_gi40849859
----------------------------------------------------------------------------------------------MACLLR--SFQRISAGVFFLALWG-MVVGDKLLVVP-QDGSHWLSMKDIVEVLSDRGHEIVVVVPEVNLLLKE--SKYYTRKIYPVPYDQEELKNRYQSFGNNHFAERSFLTAPQTEYRNNMIVIGLYFIN----CQSLLQDRDTLNFFKESKFDALFTDPALPCGVILAEYLGLPSVYLFRGFP-CSLEHTFSRSPDPVSYIPRCYTKFSDHMTFSQRVAN----------FLVNLLEPYLFYCL-FSKYEELASAVLKR--------------------------------------------DVDIITLYQKVS-VWLLR----YDFVLEYPRPVMPNMVFIGGINCKKRKDLSQ
>H._sapiens_UGT1A7_gi41282212
--------------------------------------------------------------------------------------------MARAGWTG---LLPLYVCLLLTCG---FAKAGKLLVVP-MDGSHWFTMQSVVEKLILRGHEVVVVMPEVSWQLGR--SLNCTVKTYSTSYTLEDQDREFMVFADARWTAPLR-SAFSLLTSSSNGIFDLFFSN----CRSLFNDRKLVEYLKESCFDAVFLDPFDACGLIVAKYFSLPSVVFARGIF-CHYLEEGAQCPAPLSYVPRLLLGFSDAMTFKERVWN----------HIMHLEEHLFCPYF-FKNVLEIASEILQ--------------------------------------------TPVTAYDLYSHTS-IWLLR----TDFVLEYPKPVMPNMIFIGGINCHQGKPVPM
>H._sapiens_UGT1A8_gi45827768
--------------------------------------------------------------------------------------------MARTGWTS---PIPLCVSLLLTCG---FAEAGKLLVVP-MDGSHWFTMQSVVEKLILRGHEVVVVMPEVSWQLGK--SLNCTVKTYSTSYTLEDLDREFMDFADAQWKAQVR-SLFSLFLSSSNGFFNLFFSH----CRSLFNDRKLVEYLKESSFDAVFLDPFDACGLIVAKYFSLPSVVFARGIA-CHYLEEGAQCPAPLSYVPRILLGFSDAMTFKERVRN----------HIMHLEEHLFCQYF-SKNALEIASEILQ--------------------------------------------TPVTAYDLYSHTS-IWLLR----TDFVLDYPKPVMPNMIFIGGINCHQGKPLPM
>H._sapiens_UGT1A9_gi45827769
--------------------------------------------------------------------------------------------MACTGWTS---PLPLCVCLLLTCG---FAEAGKLLVVP-MDGSHWFTMRSVVEKLILRGHEVVVVMPEVSWQLGR--SLNCTVKTYSTSYTLEDLDREFKAFAHAQWKAQVR-SIYSLLMGSYNDIFDLFFSN----CRSLFKDKKLVEYLKESSFDAVFLDPFDNCGLIVAKYFSLPSVVFARGIL-CHYLEEGAQCPAPLSYVPRILLGFSDAMTFKERVRN----------HIMHLEEHLLCHRF-FKNALEIASEILQ--------------------------------------------TPVTEYDLYSHTS-IWLLR----TDFVLDYPKPVMPNMIFIGGINCHQGKPLPM
>L. canadensis UGT1A1 XM_030326311
--------------------------------------------------------------------------------------------MAARSRGP--RPLVLS--LLLCALNPLLSQGGKLLLVP-VDGSHWLSLFGVIQRLHQRGHDVVVIAPEASVYIKE--GAFYTLKSYPVPFRREDVEASFTGLGLGVFEKKPFLQRVVETYKRVKKDSALLLSA----CSHLLYNEELMASLAESGFDAMLTDPFLPCGPIVALRLALPVVFFLHSLP-CGLDFQGTRCPSPPSYVPRVLSLNSDHMTFLQRVKN----------MLILVSEGFLCNVV-YSPYASLASEVLQ--------------------------------------------KDVTVQDLMGSAS-VWLFK----SDFVKDYSRPIMPNMVFIGGINCASKKPLSQ
>L. canadensis UGT1A2  LOC115521235 XM_030326312
--------------------------------------------------------------------------------------------MAAGFPVP--LP-VLTGLLLFLCVAP-RAEGGKVLVLP-TDGSHWLSMKEALQELHARGHEIVVVSAEVNLHIKK--EDFFTLMTYAIPCTQEEFNDLFLGHSYLVFEKVHFLKMFLKITENLKTASFIFQRS----CKELMYNKDLIGHLNSSSFDVVLTDPVYPCGAVLAKYLSLPAVFFLRSVP-CDLDFEGTQCPNPSSYIPRLLTTNSDHMTFLQRVKN----------MLYPLSLKYICHIA-FTPYASLASELLQ--------------------------------------------REVSVVDVFSSAS-MWLFR----GDFVLDYPRPVMPNMVFIGGINCANRKPLSQ
>L. lutra UGT1A1 LOC125095234 XM_047721419
--------------------------------------------------------------------------------------------MAARSHDP--PPLVLG--LLLCALNPTVSQAGKLLLVP-VDGSHWLSVLGVVGQLHQRGHDLVVLASEASMHIKE--GAFYTLKRYPVPFRREDVEEAFIKLGHGVFENEPLLQRVVKTYKKVKEDSALIFSA----CSHLLHNKELMASLVESRFDAVLADPFLPCGPIVALYLGLPAVFFLNALP-CGLDFQGTQCPNPPSYVPRVLSLNSDHMTFLPRVKN----------MLIFLSESFLCNVV-YSPYGALASEVLQ--------------------------------------------KDVTVQDLMSSAS-VWIFR----SDFVKDYSRPIMPNMVFVGGINCAAKNPLSK
>L. lutra UGT1A2  LOC125095234 XM_047721420
--------------------------------------------------------------------------------------------MAAGFLVP--LP-ALTGLLLFVGVGP-WAEGGKVLVVP-MDGSHWLSMKEAVQELHARGHQMVVVSPELNLHIKE--EDFFNMTSYAVPYTQDEFNYLLLGRSYLIFKRMPFLTMFLETMKSLKSAALVFQRS----CEALLRNKDLVRHLNASSFDVVLTDPVYPCGAVLAKYLSLPAVFFLRSIP-CDLDFEGTQCPNPSSYIPRLLTMNSDHMTFLQRVKN----------MLYPLALKYICHIS-FTPYASLASELLQ--------------------------------------------REVSVVDIFSSAS-VWLFR----GDFVLDYPRPVMPNMVFIGGINCGHRKPLSQ
>L. lutra UGT1A6 LOC125095234 XM_047721422
----------------------------------------------------------------------------------------------MTCLLQ--LFLKV----FFLVLWG-EVVGDSLLVVP-QDGSHWLSMKDIVELLSEKGHDIVVLVPEVNLLLKE--SKHYTRKIYPVPFDQEELESRYRSFGNNHFAERWLLNAAQMEYRNSMIVIDMYFTN----CQSLLENSATLSVLRESKFDALFTDPALPCGVILAEYLGLPSVYLFRGFP-CSLEHTMSRSPNPVSYIPRCYTQFSDQMTFPQRVAN----------YLANYLETYLFHCL-YSKYEDLASNILKR--------------------------------------------DVHLPTLYQKGS-IWLLR----YDFVFEYPRPVMPNMVFIGGTNCKKTGVLSQ
>L. lutra UGT1A7 LOC125095234 XM_047721421
--------------------------------------------------------------------------------------------MAPATLTG---FPPLCVCLLLTSG---FAEAGKLLVVP-MDGSHWFTMQLVVKELIHRGHEVVLIVPEVSWQLGK--SSNFTVKTYSTDYTLEELNQHFKIFSDFQWKVRQQ-NVLSVVMSPSNDIFGQLFLH----CRNLFKDTKLIEYIKESSFDAVFLDPFDMCGLIVAKYFSLPSVVFTRGVF-CHYLEEGAQCPSPLSYVPRFFLAFSDAMTFREKVWN----------HIFHLQEHLFCSYF-FKNAVEVASEILQ--------------------------------------------TTVTPYDLYSQTS-IWLLR----TDFVLEYPRPVMPNMVFIGGINCHERKPLPK
>L. rufus UGT1A1 LOC124515745 XM_047084758
--------------------------------------------------------------------------------------------MAARSRGP--RPLVLS--LLLCALNPLLSQGGKLLLVP-VDGSHWLSLFGVIQRLHQRGHDVVVIAPEASVYIKE--GAFYTLKSYPVPFRREDVEASFTGLGLGVFEKKPFLQRVVETYKRVKKDSALLLSA----CLHLLYNEELMASLAESGFDAMLTDPFLPCGPIVALRLALPVVFFLHSLP-CGLDFQGTRCPSPPSYVPRVLSLNSDHMTFLQRVKN----------MLILVSEGFLCNVV-YSPYASLASEVLQ--------------------------------------------KDVTVQDLMGSAS-VWLFK----SDFVKDYSRPIMPNMVFIGGINCASKKPLSQ
>L. rufus UGT1A2 LOC124515745 XM_047084757
--------------------------------------------------------------------------------------------MAAGFLVP--LP-VLTGLLLFLCVGP-RAESGKVLVLP-TDGSHWLSMKKALQELHARGHEIVVVSAEVNLNIKK--EDFFTLMTYAIPCTQEEFNDLFLSHSYLVFEKVHFLKMFLKITENLKTASFIFQRS----CKELMYNKDLIGHLNSSSFDVVLTDPVYPCGAVLAKYLSLPAVFFLRSVP-CDLDFEGTQCPNPSSYIPRLLTTNSDHMTFLQRVKN----------MLYPLSLKYICHIA-FTPYASLASELLQ--------------------------------------------REVSVVDVFSSAS-MWLFR----GDFVLDYPRPVMPNMVFIGGINCANRKPLSQ
>M. angustirostris UGT1A1 LOC123838279 XM_045867314
--------------------------------------------------------------------------------------------MAAGSRGP--RPLVLG--LLLCALNPTVSQGGKLLLVP-VDGSHWLSMLGVVRQLHQRGHDIVVLAHEASVHIKE--GALYTLKRYPVPFRREDVEAAFIRLGHGVFEKEPLLQRVVKTYKKVKEDSALLLSA----CSHLLHNKELMASLAESNFDAVLTDPFLPCGPIVALYLALPAVFFLNALP-CGLDFQGTQCPNPPSYVPRALSLNSDHMTFLPRVKN----------MLIFLSESFLCNVV-YSPYGPLASEVLQ--------------------------------------------KDVTVQDLMGSAS-LWLLR----SDFVKDYSRPIMPNMVFVGGINCASKNPLSK
>M. angustirostris UGT1A2 LOC123838279 XM_045867315
--------------------------------------------------------------------------------------------MAARFLVP--LP-ALVGLLLFLCVQP-GAEGGKVLVVP-MDGSHWLSMKEAVQELHGRGHQMVVVSPELNMHIKE--EDFFTLTTYAIPYTQDEFNHLLLGQTYLVFERMHFLKMFWNSVESLKSVALVFQRS----CEELLRNKELVRQLNASSFDVVLTDPVYPCGAVLAKYLSLPAVFFLRSIP-CGLDFEGTRCPNPSSYIPRLLTMNSDHMTFPQRVKN----------MLYPLALKYICHIS-FTPYASLASELLQ--------------------------------------------REVSVVDVFSFAS-MWLFR----GDFVLDYPRPIMPNMVFIGGINCGHRKPLSQ
>M. angustirostris UGT1A6P LOC123838457 XM_045867434
----------------------------------------------------------------------------------------------MACLLH--MFQKV----LLLVLWA-GVVGDKLLVVP-QDGSHWLSMKDIVELLSQRGHNIVVLVPEVNLLLKE--SKHYTRRSYPVPFDQKELGNRYHFFGNDHFAETWLPNAAQMEYRNSMMVIDMYFTN----CQSLLEDPATLSVLRESKFDALFTEPALPCGVILAEYLSLPSVYLFGGFP-CSLEHMMSRSPNPVSHIPRCYTQFSDQMTFPQRVAN----------YLVNYLETYLF*CL-YSKYEDLPSNILKR--------------------------------------------DVHVPTLYRKGS-VWLLR----YDFVFEYPRPVMPNMVFIGGTNCKKKGVLSQ
>M. erminea UGT1A1 LOC116597466 XM_032355230
-------------------------------------------------------------------------------------------MMAAGSRDP--SPLVLG--LLLCALNPTVSQAGKLLLVP-VDGSHWLSGLGVIEQLHQRGHDMVVLASEASVHIKE--GAFYTLKRYPVPFRREDVEEAFIKLGHGVFENEPLLQRVVKTYKKVKEDSALIFSA----CSHLLHNKELMASLVESRFDAVLADPFLPCGPIVALYLGLPAVFFLNALP-CGLDFQGTQCPNPPSYVPRALSLNSDHMTFLPRVKN----------MLIFLSESFLCNVV-YSPYGALASEVLQ--------------------------------------------KDVTVQDLMSSAS-VWILR----SDFVKDYSRPIMPNMVFVGGINCAGKNPLSK
>M. erminea UGT1A2 LOC116597466 XM_032355231
--------------------------------------------------------------------------------------------MAARFLVP--QP-ALTGLLLFVCVGP-WAEGGKVLVVP-MDGSHWLSMKEAVQELHARGHQMVVVSPELNLHIKE--EDFFNMTSYAVPYTQDEFNYLLLGRSYLIFKRMPFLTMFLETMKSLKSAALVFQRS----CEALLRNKDLVRHLNASSFDVVLTDPVYPCGAVLAKYLSLPAVFFLRSIP-CDLDFEGTQCPNPSSYIPRLLTMNSDHMTFLQRVKN----------MLYPLALKYICHIS-FTPYASLASELLQ--------------------------------------------REVSVVDIFSSAS-VWLFR----GDFVLDYPRPVMPNMVFIGGINCGHRKPLSQ
>M. erminea UGT1A6 LOC116597466 XM_032355233
----------------------------------------------------------------------------------------------MTCLLQ--FFRKV----FFLVLWG-EVVGDRLLVVP-QDGSHWLSMKDIVELLSEKGHDIVVLVPEVNLLLKE--SKHYTRKTYPVPFEQEELENRYRSFGNNHFAERWLLNAAQTEYRNSMIVIDMYFTA----CQSLLEDTATLSVLRESKFDALFTDPALPCGVILAEYLGLPSVYLFRGFP-CSLEHTMSRSPNPVSHIPRCYTQFSDQMTFPQRVAN----------YLVNYLETYLFHCL-YSKYKDLASNILKR--------------------------------------------DVHLPTLYQKGS-IWLLR----YDFVFEYPRPVMPNMVFIGGSNCKKTGVLSQ
>M. erminea UGT1A7 LOC116597466 XM_032355232
--------------------------------------------------------------------------------------------MAPAILTG---FPPLCVCLLLTSG---FAMAGKLLVVP-MDGSHWFTMQLVVKELIHRGHEVVLIVPEVSWQLGK--SSNFTVKTYSTDYTLEELNQHFKTFSDFQWQARPQ-NLLSMVTSPSNDMFGQLFLH----CRNLFKDKKLIEYIKESSFDAIFLDPFDMCGLIVAKYFSLPSVVFTRGAF-CHYLEEGAQCPSPLSYVPRFFLAFSDAMTFRERVRN----------HIFHLEEHLFCPHF-LKNAIEVASEILQ--------------------------------------------TTVTPYDLYSQTS-IWLLR----TDFVLEYPRPVMPNMVFIGGINCHERKPLPK
>M. leonina UGT1A1 LOC118011719 XM_035006566
--------------------------------------------------------------------------------------------MAAGSRGP--RPLVLG--LLLCALNPTVSQGGKLLLVP-VDGSHWLSMLGVVRQLHQRGHDIVVLAHEASVHIKE--GALYTLKRYPVPFRREDVEAAFIRLGHGVFEKEPLLQRVVKTYKKVKEDSALLLSA----CSHLLHNKELMASLAESNFDAVLTDPFLPCGPIVALYLALPAVFFLNALP-CGLDFQGTQCPNPPSYVPRALSLNSDHMTFLPRVKN----------MLIFLSESFLCNVV-YSPYGPLASEVLQ--------------------------------------------KDVTVQDLMGSAS-LWLLR----SDFVKDYSRPIMPNMVFVGGINCASKNPLSK
>M. leonina UGT1A2  LOC118011719 XM_035006567
--------------------------------------------------------------------------------------------MAARFLVP--LP-ALVGLLLFLCVGP-GAEGGKVLVVP-MDGSHWLSMKEAVQELHGRGHQMVVVSPELNMHIKE--EDFFTLTTYAIPYTQDEFNHLLLGQTYLVFERMHFLKMFWNSVESLKSVALVFQRS----CEELLRNKELVRQLNASSFDVVLTDPVYPCGAVLAKYLSLPAVFFLRSIP-CGLDFEGTRCPNPSSYIPRLLTMNSDHMTFPQRVKN----------MLYPLALKYICHIS-FTPYASLASELLQ--------------------------------------------REVSVVDVFSFAS-MWLFR----GDFVLDYPRPIMPNMVFIGGINCGHRKPLSQ
>M. meles UGT1A1 LOC123950827 XM_046019284
--------------------------------------------------------------------------------------------MAARSRDP--PSLVLG--LLLCALNPTVSQAGKLLLVP-VDGSHWLSVLGIVGQLHQRGHDMVVLASEASIHIKE--GAFYTLKRYPVPFRREDVEEAFIKLGHSVFENESLLQRVVKTYKKVKEDSALIFSA----CSHLLHNKELMASLVESRFDAVLADPFLPCGPIVALYLGLPAVFFLNALP-CGLDFQGTQCPSPPSYVPRALSLNSDHMTFLPRVKN----------MLIFLSESFLCNVV-YSPYGALASEVLQ--------------------------------------------KEVTVQDLMSSAS-VWILR----SDFVKDYSRPIMPNMVFVGGINCASKNPLSK
>M. meles UGT1A2 LOC123950827 XM_046019283
------------------------------------------------------------------------------------------MDMAAGFLVP--LP-ALTGLLLFVCVGP-WAKGGKVLVVP-MDGSHWLSMKEAVRELHARGHQMVVVSPELNLHIKE--EDFFNMTSYAVPYTQDEFNYLLLGQSYLIFKRMPFLTMFLETMKSLKSAALVFQRS----CEALLRNKDLLRHLNASSFDVVLTDPVYPCGAVLAKYLSLPAVFFLRSIP-CDLDFEGTQCPNPSSYIPRLLTMNSDHMTFLQRVKN----------MLYPLALKYICHIS-FTPYASLASELLQ--------------------------------------------REVSVVDIFSSAS-VWLFR----GDFVLDYPRPVMPNMVFIGGINCGHRKPLSQ
>M. meles UGT1A6 LOC123950827 XM_046019285
----------------------------------------------------------------------------------------------MACLLP--LFQKV----FFLVLWG-EVVGDRLLVVP-QDGSHWLSMKDIVELLSEKGHDIVVLVPEVNLLLKE--SRHYTRKIYPVPFDQEELENRYRSFGNNHFAERWLLNAAQTEYRNNMIVIDMYFTN----CQSLLEDSATLSVLKESKFDALFTDPALPCGVILAEYLGLPSVYLFRGFP-CSLEHTMNRSPNPVSHVPRCYTQFSDQMTFPQRVAN----------YLANYLETYLFYCL-YSKYEDLASNILKR--------------------------------------------NVHLPTLYQKGS-IWLLR----YDFVFEYPRPVMPNMVFVGGTNCKKTGVLSQ
>M. putorius furo UGT1A1 LOC101674734 XM_045066750
--------------------------------------------------------------------------------------------MAARSRDP--SPLVLG--LLLCALNPTVSQAGKLLLVP-VDGSHWLSGLGVIEQLHQRGHDMVVLASEASVHIKE--GAFYTLKRYPVPFRREDVEEAFIKLGHGVFENEPLLQRVVKTYKKVKEDSALIFSA----CSHLLHNKELMASLVESRFDAVLADPFLPCGPIVALYLGLPAVFFLNALP-CGLDFQGTQCPNPPSYVPRALSLNSDHMTFLPRVKN----------MLIFLSESFLCNVV-YSPYGALASEVLQ--------------------------------------------KDVTVQDLMSSAS-VWILR----SDFVKDYSRPIMPNMVFVGGINCAGKNPLSE
>M. putorius furo UGT1A2 LOC101674734 XM_045066748
--------------------------------------------------------------------------------------------MAARFLVP--LP-ALTGLLLFACVGP-WAEGGKVLVVP-MDGSHWLSMKEAVQELHARGHQMVVVSPELSLHIKE--EDFFNMTSYAVPYTQDEFNYLLLGRSYLIFKRMPFLTMFLETMKSLKIAALVYQRS----CEALLRNKDLVRHLNASSFDVVLTDPVYPCGAVLAKYLSLPAVFFLRSIP-CDLDFEGTQCPNPSSYIPRLLTMNSDHMTFLQRVKN----------MLYPLALKYICHIS-FTPYASLASELLQ--------------------------------------------REVSVVDIFSSAS-VWLFR----GDFVLDYPRPVMPNMVFIGGINCGHRKPLSQ
>M. putorius furo UGT1A6 LOC101674734 XM_045066749
----------------------------------------------------------------------------------------------MTCLLQ--LFRKV----FFLVLWG-EVVGDRLLVVP-QDGSHWLSMKDIVELLSEKGHDIVVLVPEVNLLLKE--SKHYTRKTYPVPFQQEELENRYRSFGNNHFAERWLLNAAQMEYRNSMIVIDMYFTT----CQSLLEDTATLSVLRESKFDALFTDPALPCGVILAEYLGLPSVYLFRGFP-CSLEHTMSRSPNPVSHIPRCYTQFSDQMTFPQRVAN----------YLVNYLETYLFHCL-YSKYEDLASNILKR--------------------------------------------DVHLPTLYQKGS-IWLLR----YDFVFEYPRPVMPNMVFVGGSNCKKMGVLSQ
>M._musculus_C57BL/6_Ugt1a1_gi145699098
--------------------------------------------------------------------------------------------MTVVCWSS--RLLLLLPYLLLCVFGPSASHAGRLLVFP-MDGSHWLSMLGVIQQLQQKGHEVVVIAPEASIHIKE--GSFYTLRKFPVPFQKENVTATLVELGRTAFNQDSFLLRVVKIYMKVKRDSSMLLAG----CSHLLHNAEFMASLEESHFDALLTDPFLPCGSIVAQYLTVPTVYFLNKLP-CSLDSEATQCPVPLSYVPKSLSFNSDRMNFLQRVKN----------VLLAVSENFMCRVV-YSPYGSLATEILQ--------------------------------------------KEVTVQDLLSPAS-IWLMR----SDFVKDYPRPIMPNMVFIGGINCLQKKPLSQ
>M._musculus_C57BL/6_Ugt1a10_gi145864476
--------------------------------------------------------------------------------------------MVPAAFPT---SLPLCVCLLLASG---LVQAGRLLVVP-MDGSHWFDMQMVVEKLIQRGHEVVVVIPEVSWRLGK--SLNCTVKTYSVSHTLEDLDREFKYFTYTQWKTP-EQSIRSFMTGSARGFFELMFSH----SRGLFNDKKLVEYLKQRSFDAVFLDPFDVCGLIVAKYLSLPSVIFARLSF-CYYLEEGAQCPSLLSYVPRLFSKYTDTMTFKERVWN----------HYMYIEDYVFCPYF-FKTAVEIASEVLQ--------------------------------------------TPVTMTDLFSPVS-IWLLR----TDFVLEFPRPVMPNMVFVGGMNCLQGKPLSK
>M._musculus_C57BL/6_Ugt1a2_gi145699117
--------------------------------------------------------------------------------------------MDTGLCVP--LR-GISGLLLLLCALP-WAEGAKVLVLP-MEGSQWLSMRDVVRELHARGHQTVVLASEVTVHIKG--EDFFTLKTYAFPYTKEEYQQEILSDIEKTFKTQHFVKAFFETTASIRNFFDLYSNS----CIALLHNKMLIQQLNSSFFDVILTDPIFPCGAVLAKYLQIPAVFILRSLS-CGIEYEATQCPNPSSYIPNLLTRLSDHMDFLQRVQN----------MLYYLVLKYICRLS-ITPYESLASELLQ--------------------------------------------REVSLVEVLSHAS-VWLFR----GDFVLDYPRPIMPNMVFIGGINCVTKKPLSQ
>M._musculus_C57BL/6_Ugt1a5_gi145699136
----------------------------------------------------------------------------------------------MGLRMP--LQ-GLVG-LLLLCALP-WTEGEKVLVFP-VGGSHWLSMRDVVRELHAQGHQTVVLAPEVNMRIKE--EDFFTFKVYAVPYTRQEL-EEMMENLKVFFDTGNYMKKIFKTSEALRNMSTVLLKT----CTNILHNESLLHHLNSSSFDVVFTDPVFPCGALLAKYLGIPAVFFLRYIP-CGIEYEATQCPSPSSYIPNLFTRLSDHMDFLQRVQN----------MLYHLVLKYICHLL-ITPYESLASELFQ--------------------------------------------REVSSVELFSYAS-VWLFR----GDFVLDYPRPIMPNMVFIGGINCVTKKPLSQ
>M._musculus_C57BL/6_Ugt1a6a_gi145699102
----------------------------------------------------------------------------------------------MACLLP--AAQTLPAGFLFLVLWA-SVLGDKLLVVP-QDGSHWLSMKEIVEHLSERGHDIMVLVPEVNLLLGE--SKYYRRKIFSVTYSLEELQTRFRTFGNNHFLPGASLMGPLREYRNNMIVVDMFFSN----CQSLLKDSATLSFLRENKFDALFTDPAMPCGVILAEYLNLPSVYLFRGFP-CSLEHMLGQSPSPVSYVPRFYTKFSDHMTFPQRLAN----------FIVNILENYLYYCL-YSKYEIIASDLLKR--------------------------------------------DVSLPSLHQN-S-LWLLR----YDFVFEYPRPVMPNMIFLGGINCKKKGKLTQ
>M._musculus_C57BL/6_Ugt1a6b_gi284413687
----------------------------------------------------------------------------------------------MACLLP--AAQTLPAGFLFLVLWA-SVLGDKLLVVP-QDGSHWLSMKEIVEHLSERGHDIVVLVPEVNLLLGE--SKYYRRKIFSVPYSLEELQTRFRTFGRNQFVPGAPLMGPLREYRNSMLTLEMFFSN----CQSLLKDSATLSFLRENKFDALFTDPAMPCGVILAEYLNLPSVYLFRGFP-CSLEHMLGQSPSPVSYVPRFYTKFSDHMTFPQRLAN----------FIVNILENYLYYCL-YSKYEIIVTDLLKR--------------------------------------------DVSLPSLHQN-S-LWLLR----YDFVFEYPRPIMPNMIFIGGINCKKKGKLTQ
>M._musculus_C57BL/6_Ugt1a9_gi145864462
--------------------------------------------------------------------------------------------MAPVAFPT---SF--FLCLLLASG---LAQAGRLLVVP-MDGSHWFTMQMVVEKLIHRGHEVVVVIPEVSWQLGK--SLNCTVKTYSISHTLEDLDREFKYLSYTQWKTP-EHSIRSFLTGSARGFFELTFSH----CRSLFNDKKLVEYLKQRFFDAVFLDPFDVCGLIVAKYFSLPSVIFARGVF-CDYLEEGAQCPSLPSYVPRLFSKYTDTMTFKERVWN----------HLIYIEEHAFCSYF-LRTAVEVASEILQ--------------------------------------------TPVTMTDLFSPVS-IWLLR----TDFVLEFPRPVMPNMVFIGGINCLQKKSLSK
>N. schauinslandi UGT1A6 LOC110570878 XM_021678946
----------------------------------------------------------------------------------------------MACLLH--MFQKV----LFLVLWA-GVVGDKLLVVP-QDGSHWLSMKDIVELLSQKGHDIVVLVPEVNLLLKE--SRHYTRKSYPVPFDQKELENRYHSFGNNHFAETRLLNAAQMEYRNSMMVIDMYFTN----CQSLLEDPGTLSVLRESKFDALFTDPALPCGVILAEYLGLPSVYLFRGFP-CSLEHMMSRSPNPVSHIPRCYTQFSDQMTFPQRVAN----------YLVNYLETYLFYCL-YSKYEDLPSNILKR--------------------------------------------DVHLPTLYRKGS-VWLLR----YDFVFEYPRPVMPNMVFIGGTNCKKKGVLSQ
>N. vison UGT1A1 LOC122902436 XM_044241892
--------------------------------------------------------------------------------------------MAARSRDP--SPLVLG--LLLCALNPTVSQAGKLLLVP-VDGSHWLSGLGVIEQLHQRGHDMVVLASEASMHIKE--GAFYTLKRYPVPFRREDVEEAFIELGHGVFENEPLLQRVVKTYKKVKEDSALIFSA----CSHLLHNKELMAFLVESRFDAVLADPFLPCGPIVALYLGLPAVFFLNALP-CGLDFQGTQCPSPPSYVPRALSLNSDHMTFLPRVKN----------MLIFLSESFLCNVV-YSPYGALASEVLQ--------------------------------------------KDVTVQDLMSSAS-VWILR----SDFVKDYSRPIMPNMVFVGGINCAGKNPLSK
>N. vison UGT1A6 LOC122902436 XM_044241894
----------------------------------------------------------------------------------------------MNCLLQ--LFRKV----FFLVLWG-EVVGDRLLVVP-QDGSHWLSMKDIVELLSEKGHDIVVLVPEVNLLLKE--SKHYTRKTYPVPFDQEELENRYRSFGNNHFAERWLLNAAQTEYRNSMIVIDMYFTT----CQSLLEDSATLSVLRESKFDALFTDPALPCGVILAEYLGLPSVYLFRGFP-CSLEHTMSRSPNPVSHIPRCYTQFSDQMTFPQRVAN----------YLVNYLETYLFHCL-YSKYEDLASNILKR--------------------------------------------DVHLPTLYQKGS-IWLLR----YDFVFEYPRPVMPTMVFIGGTNCKKTGVLSQ
>N. vison UGT1A7  LOC122902436 XM_044241893
--------------------------------------------------------------------------------------------MAPAILTG---FPPLCVCLLLTSG---FAMAGKLLVVP-MDGSHWFTMQLVVKELIHRGHEVVIIVPEVSWQLGK--SSNFTVKTYSTDYTLEELNQHFKTFSDFQWKTRQQ-NLLSMVMSPSNDMFGQLFLH----CRNLFKDTKLIEYIKESSFDAIFLDPFDMCGLIVAKYFSLPSVVFTRGVF-CHYLEEGAQCPSPLSYVPRLFLAFSDAMTFRERVWN----------YIFHLEEHLFCPHF-LKNAIEVASEILQ--------------------------------------------TTVTPYDLYSQTS-IWLLR----TDFVLEYPRPVMPNMVFIGGINCHERKPLPK
>O. rosmarus divergens UGT1A1 LOC101380276 XM_004396070
--------------------------------------------------------------------------------------------MAAGSQGP--RPLVLG--LLLCALNPTVSQGGKLLLVP-VDGSHWLSMLGVIRQLHQRGHDIVVLAHEASVYIKE--GALYTLKRYPVPFRREDVEATFMRLGHGVFENEPLLQRVVKTYKKVKEDSALLLSA----CSHLLHNKELMASLVESSFDAVLTDPFLPCGPIVALYLGLPAVFFLNALP-CGLDFQGTLCPNPPSYVPRALSLNSDHMTFLPRVKN----------MLIFLSESFLCNVV-YSPYGPLASEVLQ--------------------------------------------KDMTVQDLMGSAS-LWLLR----SDFVKDYSRPIMPNMVFVGGINCASKNPLSK
>O. rosmarus divergens UGT1A2 LOC101380276 XM_004396069
------------------------------------------------------------------------------------------MDMAARFLVP--LP-TLMGLLIFLCVGP-GTEGGKVLVVP-MDGSHWLSMKEAVQELHARGHQMVVVSPELNMHIKE--EDFFTLTTYASPYTQDEFNHLLLGQTYLIFERMHFLKMFLKSMESLKSAALVFQRS----CEELLHNKELIRHLNASSFDVVLTDPVYPCGAVLAKYLSLPAVFFLRSIP-CDLDVEGAQCPNPSSYIPRLLTMNSDHMTFLQRVKN----------MLYPLALKYICHIS-FTPYASLASELLQ--------------------------------------------REVSMADVFSFAS-VWLFR----GDFVLDYPRPIMPNMVFIGGINCGHRKPLSQ
>O. rosmarus divergens UGT1A6 LOC101386260 XM_012560872
---------------------------------------------------------------------------MRLREHELFILVATCTVPQMACLLH--MFQKV----LFLVLWA-GVVGDKMLVVS-QVGSHWLSMKDIVELLSEKGHDIVVLVPEVNLLLKE--SKHYTRKIYPVPFDQKELENRYHSFGNNHFAERWLLNAAQMEYRNSMIVIDMYFTN----CQSLLEDAAILSVLRESKFDALFTDPALSCGAILAEYLGLPSMYLFRGFP-CSLEHTMSRSPNPVSHIPRCYTQFSDQMTFPQR----------------------------------VANYLVN-----------------------------------------------YLETYLFYCL-*---------------------------------------
>P. concolor UGT1A1 LOC112867499 XM_025930495
--------------------------------------------------------------------------------------------MAARSRGP--RPLVLS--LLLCALNPLLSQGGKLLLVP-VDGSHWLSLFGVIQRLHQQGHDIVVIASEASVYIKE--GAFYTLKSYPVPFRREDVEASFTGLGLGVFEKKPFLQRVVETYKRVKKDSALLLSA----CSHLLYNEELMASLAESGFDAVLTDPFLPCGPIVALRLALPVVFFLHSLP-CGLDFQGTRCPSPPSYVPRVLSLNSDHMTFLQRVKN----------MLILVSEGFLCNVV-YSPYASLASEVLQ--------------------------------------------KDVTVQDLMGSAS-VWLFK----SDFVKDYSRPIMPNMVFIGGINCASKKPLSQ
>P. concolor UGT1A2 LOC112867489 XM_025930486
--------------------------------------------------------------------------------------------MAAGFLVP--LP-VLTGLLLFLCVGP-RAEGGKVLVLP-MDGSHWLSMKKALQELHARGHEIVVVSPEVNLHIKK--EDFFTLMTYAIPYTQDEFNDLIRGHSYQVFEKVHFLKMFLKITENLKTASFIYQRS----CKELMYNKDLIGHLNSSSFDVVLTDPVYPCGAVLAKYLSLPAVFFLRSVP-CNLDFEGTQCPNPSSYVPRLLTMNSDHMTFLQRVKN----------MLYPLSLKYICHFV-FTPYASLASELLQ--------------------------------------------REVSVVDVFSSAS-MWLFR----GDFVLDYPRPVMPNMVFIGGINCVNRKPLSQ
>P. leo UGT1A1  LOC122226802 XM_042950595
--------------------------------------------------------------------------------------------MAARSRGP--RPLVLS--LLLCALNPLLSQGGKLLLVP-LDGSHWLSLFGVIQRLHQRGHDVVVIAPEASVYIKE--GAFYTLKSYPVPFRREDVEASFTGLGLEVFEKKPFLQRVVETYKRVKKDSALLLSA----CSHLLYNKELMASLAESGFDAMLTDPFLPCGPIVALRLALPVVFFLNSLP-CGLDFQGTRCPSPPSYVPRVLSLNSDHMTFLQRVKN----------MLILVSEGFLCNVV-YSPYASLASEVLQ--------------------------------------------KDVTVQDLMGSAS-VWLFR----SDFVKDYSRPIMPNMVFVGGINCASKKPLSQ
>P. leo UGT1A2 LOC122226802 XM_042950592
--------------------------------------------------------------------------------------------MAAGFLVP--LP-ALTGLLLFLCVGP-RAEGGKVLVLP-MDGSHWLSMKEALQELHARGHEIVVVSPEVNLHIKK--EDFFTLMTHAIPYTQEEFDDLFLSQSYLVFEKLHFLKMFLKIMENLKTASFIFQRS----CKELMYNKDLIGHLNSSSFDVVLTDPVYPCGAVLAKYLSLPAVFFLRSLP-CGLDFEGTQCPNPSSYIPRLLTMNSDHMTFLQRVKN----------MLYPLSLKYICHIA-FTPYASLASELLQ--------------------------------------------REVSVVDVFSSAS-MWLFR----RDFVLDYPRPVMPNMVFIGGINCANRKPLSQ
>P. pardus UGT1A1 LOC109264873 XM_019445499
--------------------------------------------------------------------------------------------MAAGFLVP--LP-ALTGLLLFLCVGP-RAEGGKVLVLP-MDGSHWLSMKEALQELHARGHEIVVVSPEVNLHIKK--EDFFTLMTYAIPYTQEEFDDLFLSQSYLVFEKLHFLKMFLKLMENWKTASFIFQRS----CKELMYNKDLVGHLNSSSFDVVLTDPVYPCGAVLAKYLSLPAVFFLRSIP-CGLDFEGTQCPNPSSYIPRLLTMNSDHMTFLQRVKN----------MLYPLSLKYICHIA-FTPYASLASELLQ--------------------------------------------REVSVVDVFSSAS-MWLFR----GDFVLDYPRPVMPNMVFIGGINCANRKPLSQ
>P. pardus UGT1A2 LOC109264873 XM_019445500
--------------------------------------------------------------------------------------------MAARSRGP--CPLVLN--LLLCALNPLLSQGGKLLLVP-VDGSHWLSLFGVIQRLHQQGHDVVVIAPEASVYIKE--GAFYTLKSYPVPFRREDVEASFTGLGLEVFEKKPFLQRVVETYKRVKKDSALLLSA----CSHLLYNKELMASLAESGFDAMLTDPFLPCGPIVALRLALPVVFFLNSLP-CGLDFQGTRCPSPPSYVPRVLSLNSDHMTFLQRVKN----------MLILVSEGFLCNVV-YSPYASLASEVLQ--------------------------------------------KDVTVQDLMGSAS-VWLFR----SDFVKDYSRPIMPNMVFIGGINCASKKPLSQ
>P. tigris UGT1A1 LOC102959578 XM_007082985
--------------------------------------------------------------------------------------------MAARSRGP--RPLVLS--LLLCALNPLLSQGGKLLLVP-LDGSHWLSLFGVIQRLHQRGHDVVVIAPEASVYIKE--GAFYTLKSYPVPFRREDVEASFTGLGLEVFEKKPFLQRVVETYKRVKKDSALLLSA----CSHLLYNKELMASLAESGFDAMLTDPFLPCGPIVALRLALPVVFFLNSLP-CGLDFQGTRCPSPPSYVPRVLSRNSDHMTFLQRVKN----------MLILVSEGFLCNVV-YSPYASLASEVLQ--------------------------------------------KDVTVQDLMGSAS-VWLFR----SDFVKDYSRPIMPNMVFIGGINCASKKPLSQ
>P. tigris UGT1A2 LOC102959578 XM_007082986
--------------------------------------------------------------------------------------------MAAGFLVP--LP-ALTGLLLFLCVGP-RAEGGKVLVLP-ADGSHWLSMKEALQELHARGHEIVVVSPEVNLHIKK--EDFFTLMTYAIPYTQEEFDDLFLSQSYLVFEKLHFLKMFLKIVENLKTASFIFQTS----CKGLMYNKDLVGHLNSSSFDVVLTDPVYPCGAVLAKYLSLPAVFFLRYIP-CDLDFEGTQCPNPSSYIPRLLTMNSDHMTFLQRVKN----------MLYPLSLKYICHIA-FTPYASLASELLQ--------------------------------------------REVSVVDVFSSAS-MWLFR----GDFVLDYPRPVMPNMVFIGGINCANRKPLSQ
>P. vitulina UGT1A1 LOC116634979 XM_032408615
--------------------------------------------------------------------------------------------MAAGARGP--RPLVLG--LLLCALNPTVSQGGKLLLVP-VDGSHWLSMLGVVRQLHQRGHDIVVLAHEASVHIKE--GALYTLKRYPVPFRREDVEAAFTRLGHGVFEKEPLLQRVVKTYKKVKEDSALLLSA----CSHLLHNKELMASLAESNFDAVLTDPFLPCGPIVALYLALPAVFFLNALP-CGLDFQGTQCPSPPSYVPRALSLNSDHMTFLPRVKN----------MLIFLSESFLCNVV-YSPYGPLASEVLQ--------------------------------------------KDVTVQDLMGSAS-LWLLR----SDFVKDYSRPIMPNMVFVGGINCASKNPLSK
>P. vitulina UGT1A2 LOC116634979 XM_032408700
--------------------------------------------------------------------------------------------MAARFLVP--LP-ALVGLLLFLCVGP-GAEGGKVLVVP-MDGSHWLSMKEAMQELHARGHQMVVVSPELNMHIKE--EDFFTLTTYAIPYTQDEFNHLLLGQTYLVFERMHFLKMFLKSMESLKSVALVFQRS----CEELLRNKELVRDLNASSFDMVLTDPVYPCGAVLAKYLSLPAVFFLRSIP-CDLDFQGTRCPNPPSYIPRLLTMNSDHMTFLQRVKN----------MLYPLALKYICHIS-FTPYASLASELLQ--------------------------------------------REVSVVDVFSFAS-MWLFR----GDFVLDYPRPIMPNMVFIGGINCGHRKPLSQ
>P. vitulina UGT1A6 LOC116634979 XM_032408783
----------------------------------------------------------------------------------------------MACLLH--VFQKV----LFLVLWA-GVVGDKLLVVP-QDGSHWLSMKDIVELLSQKGHDIVVLVPEVNLLLKE--SKHYTRKTYPVPFDQKELENRYHSFGNNHFAERWLLNAAQMEYRNSMMVIDMYFTN----CQSLLEDSATLSVLRESKFDALFTDPALPCGVILAKYLGLPSVYLFRGFP-CSLEHMMSRSPNPVSHIPSCYTQFSDQMTFPQRVAN----------YLVNSLETYLFCCL-YSKYEDLTSNILKR--------------------------------------------DVHLPTLYRKGS-IWLLR----YDFVFEYPRPVMPNMVFIGGTNCKKKGVLSQ
>P. yagouaroundi UGT1A1 LOC121014397 XM_040450623
--------------------------------------------------------------------------------------------MAARSRGP--RPLVLS--LLLCALSPLLSQGGKLLLVP-VDGSHWLSLFGVIQQLHQQGHDIVVIASEASVYIKE--GAFYTLKSYPVPFRREDVEASFTGLGLGVFEKKPFLQRVVETYKRVKKDSALLLSA----CSHLLYNEELMASLAESGFDAMLTDPFLPCGPIVALRLALPVVFFLHSLP-CGLDFQGTLCPSPPSYVPRVLSLNSDHMTFLQRVKN----------MLILASEGFLCNVV-YSPYASLASEVLQ--------------------------------------------KDVTVQDLMGSAS-VWLFK----SDFVKDYSRPIMPNMVFIGGINCASKKPLSQ
>P. yagouaroundi UGT1A2 LOC121014397 XM_040450622
--------------------------------------------------------------------------------------------MAAGFLVP--LP-VLTGLLLFLCVGP-RAEGGKVLVLP-TDGSHWLSMKEALQELHARGHEIVVVSPEVNLHIKK--EDFFTLMTYAIPYTQDEFNDLVRGHSSLVFEKVHFLKMFLKITENLKTASFIYQRS----CKELMYNKDLIGHLNSSSFDVVLTDPVYPCGAVLAKYLSLPAVFFLRSVP-CDLDFEGTQCPNPSSYIPRLLTMNSDHMTFLQRVKN----------MLYPLSLKYICRVV-FTPYASLASELLQ--------------------------------------------REVSVVDVFSSAS-MWLFR----GDFVLDYPRPVMPNMVFIGGINCVNRKPLSQ
>R._norvegicus_BN_Ugt1a1_gi89276773
--------------------------------------------------------------------------------------------MSVVCRSS--CSLLLLPCLLLCVLGPSASHAGKLLVIP-IDGSHWLSMLGVIQQLQQKGHEVVVIAPEASIHIKE--GSFYTMRKYPVPFQNENVTAAFVELGRSVFDQDPFLLRVVKTYNKVKRDSSMLLSG----CSHLLHNAEFMASLEQSHFDALLTDPFLPCGSIVAQYLSLPAVYFLNALP-CSLDLEATQCPAPLSYVPKSLSSNTDRMNFLQRVKN----------MIIALTENFLCRVV-YSPYGSLATEILQ--------------------------------------------KEVTVKDLLSPAS-IWLMR----NDFVKDYPRPIMPNMVFIGGINCLQKKALSQ
>R._norvegicus_BN_Ugt1a2_gi89276772
--------------------------------------------------------------------------------------------MDTGLCAP--LR-GLSGLLLLLCALP-WAEGGKVLVFP-MEGSHWLSMRDVVRELHARGHQAVVLAPEVTVHMKG--EDFFTLQTYAFPYTKEEYQREILGNAKKGFEPQHFVKTFFETMASIKKFFDLYANS----CAALLHNKTLIQQLNSSSFDVVLTDPVFPCGALLAKYLQIPAVFFLRSVP-CGIDYEATQCPKPSSYIPNLLTMLSDHMTFLQRVKN----------MLYPLTLKYICHLS-ITPYESLASELLQ--------------------------------------------REMSLVEVLSHAS-VWLFR----GDFVFDYPRPIMPNMVFIGGINCVIKKPLSQ
>R._norvegicus_BN_Ugt1a3_gi89276774
----------------------------------------------------------------------------------------------MGIQGF--LQ-KLSGLLLLLCALP-WAEGGKVLVFP-MEGSHWLSMRDVVRELHARGHQAVVLAPEVTVHIKE--EDFFTLQTYPVPYTKEEYRHHLLGHLQNFFETEFSLKLVLQRMAAVNNVSTFYVRS----CRGLLHNTALIQSLNSSSFDVVLTDPFFPCGAVLAMYLRVPAVFFLQSML-CELEFEATNSPNPSSYIPRLLTLNSDHMSFLDRVKN----------MLYPVPWMYLCHVN-YGSLARLASDLLQ--------------------------------------------REVSVVEILRHAS-VWLLR----KDFVFYYPRPFMPNMVFIGGINCANRKPLSQ
>R._norvegicus_BN_Ugt1a5_gi89276775
----------------------------------------------------------------------------------------------MGLHVT--LQ-GLAGLLLLLYALP-WAEGGKVLVFP-MEGSHWLSMRDVVRELHARGHQAVVLAPEVTVHIKE--EDFFTLQTYPVPYTRQGFRQQMMRNIKVVFETGNYVKTFLETSEILKNISTVLLRS----CMNLLHNGSLLQHLNSSSFDMVLTDPVIPCGAVLAKYLGIPTVFFLRYIP-CGIDSEATQCPKPSSYIPNLLTMLSDHMTFLQRVKN----------MLYPLALKYICHFS-FTRYESLASELLQ--------------------------------------------REVSLVEVLSHAS-VWLFR----GDFVFDYPRPVMPNMVFIGGINCVIKKPLSQ
>R._norvegicus_BN_Ugt1a8_gi89276784
--------------------------------------------------------------------------------------------MAPSGCPP---SLPLCVCLFLASG---FAQAGRLLVVP-MDGSHWFTMQMIVEKLSHRGHEVVVVIPEVSWHMGK--SLNFTVKTYSVSYTLEDLNYHFKFFAHNQWKTQ-EVGMFSLLKHSGKGFFELLFSH----CRSLFKDKKLVEYLKQSSFDAVFLDPFDVCGLILAKYFSLPSVVFSGGIF-CHYLDEGAQCPSPPSYVPRILSKFTDTMTFKERVWN----------HLSYMKERAFCPYF-FKTAVEIASEVLQ--------------------------------------------TPVTMRDLFSPVS-IWMFR----TDFVLEFPRPVMPNMVYIGGINCHQGKPLSK
>R._norvegicus_BN_Ugt1a9_gi89276771
--------------------------------------------------------------------------------------------MAPSGCPS---SLPLCVCLFLASG---FAQAGRLLVVP-MDGSHWFTRQMTVEKLLQRGHEVGVVIPEESWQLGK--LVNCTVKTYSIPYTVEDMDREFKHFSYTQWKTP-EQSMYSLITGSVKDFLEITFSH----CRSLFKDKKLVEYLKQSSFDAVFLDPFHVCGLTVAKYLSLPSIIFAKDIF-CDNLKEGAQCPSLPSYVPRLFSKSADTMSFKERLWN----------HLIYFEERAFCSYY-LKTAIEIASEVLQ--------------------------------------------TPVTLTDLYSPVS-IWLLR----TDFVFNFPRPVMPNMVFVGGINCFQRKPLSK
>R._norvegicus_Brown_Norway_Ugt1a6_gi40849841
----------------------------------------------------------------------------------------------MGLHVT--LQ-GLAGLLLLLYALP-WAEGGKVLVFP-MEGSHWLSMRDVVRELHARGHQAVVLAPEVTVHIKE--EDFFTLQTYPVPYTRQGFRQQMMRNIKVVFETGNYVKTFLETSEILKNISTVLLRS----CMNLLHNGSLLQHLNSSSFDMVLTDPVIPCGAVLAKYLGIPTVFFLRYIP-CGIDSEATQCPKPSSYIPNLLTMLSDHMTFLQRVKN----------MLYPLALKYICHFS-FTRYESLASELLQ--------------------------------------------REVSLVEVLSHAS-VWLFR----GDFVFDYPRPVMPNMVFIGGINCVIKKPLSQ
>R._norvegicus_Fisher_UGT1A7_gi1658570
--------------------------------------------------------------------------------------------MAPADIPA---SLPLGLCLLLASG---FGHAGKLLVVP-MDGSHWFTMQMVVEKLLPKGHEVVVVVPEVSWQLGK--PLNFTVKTYSVSHTQEDLNREFKFFIDSQWKTQQEGGVLPLLTSPAQGFFELLFSH----CRSLFKDKKLVEYLKQSSFDAVFLDPFDVCGLTVAKYFSLPSVVFSRGIF-CHYLEEGSQCPSPPSYVPRGILKLTDTMTFKERVWN----------LLSYMGEHAFCPSF-FKTATDIASEVLQ--------------------------------------------TPVTMTDLFSPVS-VWLLR----TDFTLELPRPVMPNVIHIGGINCHQRKPLSK
>S. suricatta UGT1A1 LOC115287302 XM_029933562
--------------------------------------------------------------------------------------------MAWGPRGP--RLLVLG--LLLCTLNPPVSQGGKLLLVP-VDGSHWLSLFKVIQQLHQRGHDIVVLAPEATVHIKE--GASYTLRTYPVPFRREDMEEAFISLGLAVFEKKPFLQYVVETYKKIQKDAALLFSA----CSHLLHNQELMASLAEGSFDAVLTDPFIPCGPIVALHLALPVVFFSHKLP-CGLDFQGTQCPSPPSYVPRTMSLNSDHMTFLQRVKN----------MLILASEGFLCNVV-YSPYAPLASEVLG--------------------------------------------KDVTVQDLMSSSS-VWLFR----SDFVKDYSRPIMPNLVFIGGINCANKKPLSQ
>ref|NC 060074.1|:41655042-41655895 Meles meles chromosome 9 mMelMel3.1 paternal haplotype whole genome shotgun sequence
--------------------------------------------------------------------------------------------MAPAILTG---FLPLCVCLLLTSG---FAEAGKLLVVP-MDGSHWFTMRQVVEELIHRGHEVVLIVPEVSWQLGK--SSNFTVKTYPTDYTLEELNQQFKIFSDSQWKARQQ-NFLSMVMSPSNGIFEYLFLH----CRNLFKDTKLVEYIKENSFDAIFLDPFDMCGLIVAKYFSLPSVVFTRGAF-CHYLEEGAQCPSPLSYVPRIFLAFSDAMTFRERVWN----------HILYLEEHLFCSYF-LKNAVEVASEILQ--------------------------------------------TTVTPYDLYSQTS-IWLLR----TDFVLEYPRPVMPNMVFIGGINCLERKPL--
>ref|NW 019154085.1|:41363850-41364699 Enhydra lutris kenyoni isolate GAN:26980312 unplaced genomic scaffold ASM228890v2 scaffoldscaffold1 whole genome shotgun sequence
--------------------------------------------------------------------------------------------MAPVILTG---FPPLCVCLLLTSG---FAEAGKLLVVP-MDGSHWFTMQLVVKELIHRGHEVVLIVPEVSWQLGK--SSNFTVKTYSTDYTLEELNQHFKIFSDLRWKVRQQ-NLLSMVMSPSNDIFGQLFLH----CRNLFKDTKLIEYIKESSFDAVFLDPFDMCGLIVAKYFSLPSVVFTRGVF-CHYLEEGAQCPSPLSYVPRFFLAFSDVMTFRERVWN----------HIFHLQEHLFCSYF-LKNAVEVASEILQ--------------------------------------------TTVTPYDLYSQTS-IWLLR----TDFVLEYPRPVMPNMVFIGGINCHERKP---
>ref|NW 020998642.1|:10690264-10691123 Eumetopias jubatus isolate GAN:26980396 unplaced genomic scaffold ASM402803v1 scaffold36 whole genome shotgun sequence
--------------------------------------------------------------------------------------------MAPVILTS---FPPLCVCLLLTYG---FAEAGKLLVVP-MDGSHWFTTCSVVEELIHRGHEVVLIMPEVSWQLGK--SSNFTVKTYSTAYTLEEFNRHFKIFSDSQWKTRQQ-SLLSLIMSSSSNIFQDLFLH----CKNLFNDTKLIEDIKESSFDAVFMDPFDMCGLTVAKYFSLPSVVFPRGVF-CH*LEEGTQCSRPASYVPRFFLAFSDTMTFRERVWN----------HIFSLEEHLFCYFF-FLKML*KLHPRFS--------------------------------------------KRLSHHMISTAKRRFGC*E----LTLFWNIPDL*CPTRSSSEASTARRESHC--
>ref|NW 022631007.1|:12647604-12648461 Lontra canadensis isolate GAN:19392208 unplaced genomic scaffold GSC riverotter 1.0 scaffold13 whole genome shotgun sequence
--------------------------------------------------------------------------------------------MAPAILTG---FPPLCVCLLLTSG---FAEAGKLLVVP-MDGSHWFTMQLVVKELVHRGHEVVLIVPEVSWQLGK--SSNFTVKTYSTDYTLEELNQHFKIFSDFQWKARQQ-NLLSAVMSPSNDIFGHLFLH----CRNLFKDTKLIEYIKESSFDAVFLDPFDMCGLIVAKYFSLPSVVFTRGVF-CHYLEEGTQCPSPLSYVPRFFLAFSDAMTFRERVWN----------HIFHLEEHLFCSHF-FKNAVEVASEILQ--------------------------------------------TTVTPYDLYSQTS-IWLLR----TDFVLEYPRPVMPNMVFIGGINCHERKPL--
>ref|NW 025421341.1|:34952486-34953339 Mustela putorius furo isolate JIRA1106 unplaced genomic scaffold ASM1176430v1.1 tig00000275 pilon pilon pilon whole genome shotgun sequence
--------------------------------------------------------------------------------------------MAPVILTG---FPPLCVCLLLTSG---FAMAGKLLVVP-MDGSHWFTMQLVVKELIHRGHEVVLIVPEVSWQLGK--SSNFTVKTYSTDYTLEELNQHFKTFSDFQWKAQPQ-NLLSLVMSPSNDIFGQLFLH----CRNLFKDTKLIEYIKESSFDAIFLDPFDMCGLIVAKYFSLPSVVFTRGAF-CHYLEEGTQCPSPLSYVPRLFLAFSDAMTFRERVRN----------HIFHLEEHLFCPHF-LKNAVEVASEILQ--------------------------------------------TTVTPYDLYSQTS-IWLLR----TDFVLEYPKPVMPNMVFIGGINCHERKPL--
>S. suricatta UGT1A2 LOC115287302 XM_029933563
--------------------------------------------------------------------------------------------MAAGFLVP--GP-ALTGLLLFLCVGP-WAEGGKVLVVP-MDGSHWLSMKEAVQELHARGHQIVVVSPDVNMYIKK--EDFFTLKTYAIPYTQDEFNDLLLGQSHLVFEKAPFLKRFFKSMEALKSAAFVFQRS----CEALMHNEDLIGHLNASSFDVVLTDPVFPCGAVLAKYLSLPAVFFLRSIP-CDLDFEGTQCPNPSSYIPRLLTMNSDHMTFLQRVKN----------MLYPLFLKYICHIS-YTPYASLASELLR--------------------------------------------REMSVVEVFSSAS-MWLFR----GDFVLDYPRPTMPNMVFIGGINCANRKPLSQ
>S. suricatta UGT1A6 LOC115286262 XM_029932861
----------------------------------------------------------------------------------------------MACLHH--AFQKVSAGVFLLVLWG-EVVGDKLLVVP-QDGSHWLSMKEIVELLSEKGHDIVVLVPEVNLLLKE--SKHYTRKIYPVPFDQEELQTRFRSFGNNHFAKRGLLSAAPMEYRNNMIVIDMFFIS----CQSLLGDSATLRFLRESKFDALFTDPALPCGVILAEYLGLPSVYLFRGFP-CSLEHAISRSPNPVSYIPRCYTQFSDRMTFPQRVAN----------YLVNYLETYIFYLL-YSKYEDLASSILKR--------------------------------------------DVDLPTLYRKGS-IWLLR----YDFVFEYPRPVMPNMVFIGGTNCKEKGVLSQ
>U. americanus UGT1A1 LOC123790044 XM_045794075
--------------------------------------------------------------------------------------------MAAGSRGP--RPLVLG--LLLCALSPTVSHGGKLLLVP-VDGSHWLSMLGVVRQLHQRGHDIVVLAPEASVHIKE--AAFYSLKRYPVPFRREDVEATFIRLGHGVFENDSLLQRVVKTYKRVKEDSALILSA----CSHLLHNKELMASLVESSFDAVLTDPFLPCGPIVALYLALPAVFFLNALP-CGLDSQGTQCPNPPSYVPRPLSLNSDHMTFLQRVKN----------MLIFLSENFLCNVV-YLPYGPLASEILQ--------------------------------------------KDVTVQDLLGSGS-VWLLR----SDFVKDYARPIMPNMVFVGGINCVSKKPLSQ
>U. americanus UGT1A10 LOC123790117 XM_045794214
--------------------------------------------------------------------------------------------MAPAILTG---FPLLCVCLLLTSG---FAEAGKLLVVP-MDGSHWFTMRSVVEELVHRGHEVVLIVPEVSWQLGK--SSNFTLKTYSTSYTLEELNHLFKIFSDSHWKTRQE-STVSLLMSSPNEIFIEIFLH----CKNLFNDTKLIEYITQSSFDAVFLDPLDMCGLIIAKYFSLPSVVFTRGVF-CHYLEDAAQCPSPPSYVSRDLSGFSDAMTFSERVWN----------QILHLEEHLLCHYF-FKTAVEVASEILQ--------------------------------------------TTVTPYDLYSQAS-IWLLR----TDFVLEYPRPVMPNMVFIGGINCQEGKPLPK
>U. americanus UGT1A11 LOC123790098 XM_045794193
--------------------------------------------------------------------------------------------MAPAILTG---FPLLCVCLLLTSG---FAEAGKLLVVP-MDGSHWFTMRSVVEELVHRGHEVVLIVPEVSWQLGK--SSNFTLKTYSTRYTLEELNHLFKIFSDSHWNNSQERFTVSLLMSSPNEIFIEVFLH----CKNLFNDTKLIEYIRQSSFDAVFLDPFDMCGLIIAKYFSLPSVVFTRGVF-CHYLEDAAQCPSPPSYVSRDLSGFSDAMTFSERVWN----------QILHLEEHLLCHYF-LKTAVEVASEILQ--------------------------------------------TTVTPYDLYSQAS-IWLLR----TDFVLEYPRPVMPNMVFIGGINCQEGKPLPK
>U. americanus UGT1A12 LOC123790099 XM_045794194
----------------------------------------------------------------------------------MERYEFGAIVLPVSFPNGSCNFDRLSSSLCVSAADFWLCEAGKLLVVP-MDGSHWFTMRSVVEELVHRGHEVVLIVPEVSWYLGK--SSNFTVKTYSTRYTLEELNHLFKIFSDSHWKTRQE-STVSLLMSSPNEIFIEVFLH----CKNLFNDTKLIEYIRQSSFDAVFLDPFDMCGLIIAKYFSLPSVVFTRGVF-CHYLEDAAQCPSPPSYVSRVLSGFSDAMTFSERVWN----------QILHLEEHLLCHYF-LKTAVEVASEILQ--------------------------------------------TTVTPYDLYSQAS-IWLLR----TDFVLEYPRPVMPNMVFIGGINCQEGKPLPK
>U. americanus UGT1A2 LOC123790126 XM_045794226
--------------------------------------------------------------------------------------------MAAGFLVP--LP-ALTGLLLFLCVGP-WAEGGKVLVVP-MDGSHWLSMKEAVQELHARGHQMVVVSAEVNMHIKK--EDFFTLTTYATPFTQDEFDRLLLGQAYLVFERKSFLTMFLEIMERLKTTVVIFQRS----CEELLHNKELIRHLNASSFDVVLTDPVYPCGAVLAKYLSLPAVFFLRTIP-CDLDFEGTQCPNPSSYIPRLLTKNSDHMTFLQRVKN----------MLYPLALKYICHVS-FAPYASLASEVLQ--------------------------------------------REVSVVDIFRFAS-VWLFR----GDFILDYPRPIMPNMVFIGGINCANRKPLSQ
>U. americanus UGT1A6 LOC123790044 XM_045794077
----------------------------------------------------------------------------------------------MACLLH--VFPKV----FFLVLWG-EVVGDKLLVVP-QDGSHWLSMKDIVELLSEKGHDIVVLVPEVNLLLKE--SKHYARKIYPVPYDQEELQARYRSFGNNHFAERWLLNAAQTEYRNNMIVIDMYFTN----CQSLLEDAATLSVLRKSKFDALFTDPALPCGVILAEYLGLPSVYLFRGFP-CSLEHTMSRSPNPVSYIPRCYTQFSDRMTFPQRVAN----------YLVNYLETYLFYCL-YSKYEDLASNILKR--------------------------------------------DVHLPTLYRKGS-IWLLR----YDFVFEYPRPVMPNMVFIGGTNCKKKGVLSQ
>U. americanus UGT1A7 LOC123790044 XM_045794076
--------------------------------------------------------------------------------------------MAPAILTG---FPLLCVCLLLTSG---FAEAGKLLVVP-MDGSHWFTMRSVVEELVHRGHEVVLIVPEVSWHLGK--SSNFTLKTYSTGYTLQEYNHQFKTFFDSHWKTRQE-STVSLLMSSPNEIFIEVFLH----CKNLFNDTKLIEYIRQSSFDAVFLDPFDMCGLIIAKYFSLPSVVFTRGVF-CHYLEDAAQCPSPPSYVSRVLSGFSDAMTFSERVWN----------QILHLEEHLLCHYF-LKTAVEVASEILQ--------------------------------------------TTVTPYDLYSQAS-IWLLR----TDFVFDYPRPVMPNMVFIGGINCQEGKPLPK
>U. americanus UGT1A8 LOC123790096 XM_045794191
--------------------------------------------------------------------------------------------MAPAILTG---FPLLRVCLLLTSG---FAEAGKLLVVP-MDGSHWFTMRSVVEELVHRGHEVVLIVPEVSWHLGK--SSNFTLKTYSTSYTLDKYNHRFKTFSDFHWNNRET-DLLSLVMSSSYDFFQYFFLH----CKNLFNDTKLIEYIRQSSFDAVFLDPLDMCGLIIAKYFSLPSVVFSRGVF-CHYLEESAQCPSAPSYVPRGLSGFSDAMTFSERVWN----------HIFHLEEHLFCWYF-FKRATEIASEVLQ--------------------------------------------TTVTPYDLYSQTS-IFLLR----TDFVFEYPRPVMPNMVFIGGINCQEGKPLPK
>U. americanus UGT1A9 LOC123790097 XM_045794192
--------------------------------------------------------------------------------------------MAPAILTG---FPLLCVCLLLTSG---FAEAGKLLVVP-MDGSHWFTMRSVVEELVHRGHEVVLIVPEVSWQLGK--SSNFTVKTYSTSYTLDKYNHRFKTFSDFHWNNRET-NLLSVVMSSSHEFFQYFFLH----CKNLFNDTKLIEYITQSSFDAVFLDPFDMCGLIIAKYFSLPSVVFTRGVF-CHYLEEGAQCPIAPSYVPRFFLGFSDAMTFSERVRN----------HIFHLEEHLFCRYF-LKGATEIASEVLQ--------------------------------------------TTVTPYDLYSQTS-IWLLR----TDFVFEYPRPVMPNMVFIGGINCQEGKSLPQ
>U. arctos UGT1A1 LOC113250325 XM_026491655
--------------------------------------------------------------------------------------------MAAGSRGP--RPLVLG--LLLCALSPTVSHGGKLLLVP-VDGSHWLSMLGVVRQLHQRGHDIVVLAPEASVHIKE--AVFYSLKRYPVPFRREDVEATFIRLGHGVFENDSLLQRVVKTYKRVKEDSALILSA----CSHLLHNKELMASLVESSFDAVLTDPFLPCGPIVALYLALPAVFFLNALP-CGLDSQGTQCPNPPSYVPRPLSLNSDHMTFLQRVKN----------MLIFLSENFLCNVV-YLPYGPLASEILQ--------------------------------------------KDVTVQDLLGSGS-VWLLR----SDFVKDYARPIMPNMVFVGGINCVSKKPLSQ
>U. arctos UGT1A10 LOC125281344 XM_048214485
--------------------------------------------------------------------------------------------MAPAILTG---FPLLCVCLLLTSG---FAEAGKLLVVP-MDGSHWFTMRSVVEELVHRGHEVVLIVPEVSWYLGK--SSNFTVKTYSTRYTLEELNHLFKIFSDSHWKTRRE-STVSLLMSSPNEIFIEVFLH----CKNLFNDTKLIEYIRQSSFDAVFLDPLDMCGLIIAKYFSLPSVVFSRGVF-CHYLEEGAQCPSAPSYVPRGLSGFSDAMTFSERVWN----------HIFHLEEHLFCWYF-FKRATEIASEVLQ--------------------------------------------TTVTPYDLFSQTS-IFLLR----TDFVFEYPRPVMPNMVFIGGINCQEGKPLPQ
>U. arctos UGT1A2 LOC113250325 XM_044380685
--------------------------------------------------------------------------------------------MAAGFLVP--LP-ALTGLLLFLCVGP-WAEGGKVLVVP-MDGSHWLSMKEAVQELHARGHQTVVVSAEVNMHIKK--EDFFTLTTYATPFTQDEFDRLLLGQAYLVFERKSFLTMFLEIMEKLKTTVVIFQRS----CEELLHNKELIRHLNASSFDVVLTDPVYPCGAVLAKYLSLPAVFFLRTIP-CDLDFEGTQCPNPSSYIPRLLTKNSDHMTFLQRVKN----------MLYPLALKYFCHVS-FAPYASLASEVLQ--------------------------------------------REVSVVDIFRFAS-VWLFR----GDFILDYPRPIMPNMVFIGGINCANRKPLSQ
>U. arctos UGT1A6 LOC113250325 XM_026491656
----------------------------------------------------------------------------------------------MACLLH--VFPKV----FFLVLWG-EVVGDKLLVVP-QDGSHWLSMKDIVELLSEKGHDIVVLVPEVNLLLKE--SKHYARKIYPVPYDQEELQARYRSFGNNHFAERWLLNAAQTEYRNNMIVIDMYFTN----CQSLLEDAATLSVLRKSKFDALFTDPALPCGVILAEYLGLPSVYLFRGFP-CSLEHTMSRSPNPVSYIPRCYTQFSDRMTFPQRVAN----------YLVNYLETYLFYCL-YSKYEDLASNILKR--------------------------------------------DVHLPTLYRKGS-IWLLR----YDFVFEYPRPVMPNMVFIGGTNCKKKGVLSQ
>U. arctos UGT1A7 LOC113250325 XM_048214484
--------------------------------------------------------------------------------------------MAPAILTG---FPLLCVCLLLTSG---FAEAGKLLVVP-MDGSHWFTMHSVVEELVHRGHEVVLIVPEVSWHLGK--SSNFTLKTYSTGYTLQEYNHQFKTFFDSHWKTRQE-STVSLVMSSPNEIFIELFLH----CKNLFNDTKLIEYIRQSSFDAVFLDPFDMCGLIIAKYFSLPSVVFTRGVF-CHYLEDAAQCPSPPSYVSRVLSGFSDAMTFSERVWN----------QILHLEEHLLCWYF-LKTAVEVASEILQ--------------------------------------------TAVTPYDLYSQAS-IWLLR----TDFVFDYPRPVMPNMVFIGGINCQEGKPLPK
>U. arctos UGT1A8 LOC113250325 XM_048214483
---------------------------------MRLIHYCSEECFTGNVFFFNECVNTLPLLGWLCAYTSSSDHIRPAPNPSSCLLWAAVSHMAPTILTG---FPLLCVCLLLTSG---FAEAGKLLVVP-MDGSHWFTMRSVVEELVHRGHEVVLIVPEVSWQLGK--SSNFTVKTYSTSYTLDKYNHRFKTFSDFHWNNRET-NLLSVVMSSSHEFFQYFFFH----CKNLFNDTKLIEYIRQSSFDALFLDPFDMCGLIIAKYFSLPSVVFTRGVF-CHYLEEGAQCPIAPSYVPRFFLGFSDAMTFSERVRN----------HIFHLEEHLFCRYF-LKGATEIASEVLQ--------------------------------------------TTVTPYDLYSQTS-IWLLR----TDFVFEYPRPVMPNMVFIGGINCQEGKPLPK
>U. arctos UGT1A9 LOC113250325 XM_044380687
--------------------------------------------------------------------------------------------MAPAILTG---FPLLCVCLLLTSG---FAEAGKLLVVP-MDGSHWFTMRSVVEELVHRGHEVVLIVPEVSWQLGK--SSNFTVKTYSTSYTLEELNHLFKIFSDSHWKTRQE-STVSLLMSSPNEIFIEVFLH----CKNLFNDTKLIEYIRQSSFDAVFLDPLDMCGLIIAKYFSLPSVVFTRGVF-CHYLEDAAQCPSPPSYVSRDLSGFSDAMTFSERVWN----------QILHLEEHLLCHYF-FKTAVEVASEILQ--------------------------------------------TTVTPYDLYSQAS-IWLLR----TDFVLEYPRPVMPNMVFIGGINCQEGKPLPK
>U. maritimus UGT1A1 LOC103662655 XM_008690306
--------------------------------------------------------------------------------------------MAAGSRGP--RPLVLG--LLLCALSPTVSHGGKLLLVP-VDGSHWLSMLGVVRQLHQRGHDIVVLAPEASVHIKE--AAFYSLKRYPVPFRREDVEATFIRLGHGVFENDSLLQRVVKTYKRVKEDSALILSA----CSHLLHNKELMASLVESSFDAVLTDPFLPCGPIVALYLALPAVFFLNALP-CGLDSQGTQCPNPPSYVPRPLSLNSDHMTFLQRVKN----------MLIFLSENFLCNVV-YLPYGPLASEILQ--------------------------------------------KDVTVQDLLGSGS-VWLLR----SDFVKDYARPIMPNMVFVGGINCVSKKPLSQ
>U. maritimus UGT1A2 LOC103662655 XM_008690307
--------------------------------------------------------------------------------------------MAAGFLVP--LP-ALTGLLLFLCVGP-WAEGGKVLVVP-MDGSHWLSMKEAVQELHARGHQMVVVLAEVNMHIKK--EDFFTLTTYATPFTQDEFDRLLLGQAYLVFERKSFLTMFLEIMERLKTTVVIFQRS----CEELLHNKELIRHLNASSFDVVLTDPVYPCGAVLAKYLSLPAVFFLRTIP-CDLDFEGTQCPNPSSYIPRLLTKNSDHMTFLQRVKN----------MLYPLALKYICHVS-FAPYASLASEVLQ--------------------------------------------REVSVVDIFRFAS-VWLFR----GDFILDYPRPIMPNMVFIGGINCANRKPLSQ
>U. maritimus UGT1A6 LOC103662655 XM_008690308
----------------------------------------------------------------------------------------------MACLLH--VFPKA----FFLVLWG-EVVGDKLLVVP-QDGSHWLSMKDIVELLSEKGHDIVVLVPEVNLLLKE--SKHYARKIYPVPYDQEELQARYRSFGNNHFAERWLLNAAQTEYRNNMIVIDMYFTN----CQSLLEDAATLSVLRKSKFDALFTDPALPCGVILAEYLGLPSVYLFRGFP-CSLEHTMSRSPNPVSYIPRCYTQFSDRMTFPQRVAN----------YLVNYLETYLFYCL-YSKYEDLASNILKR--------------------------------------------DVHLPTLYRKGS-IWLLR----YDFVFEYPRPVMPNMVFIGGTNCKKKGVLSQ
>U. maritimus UGT1A7 LOC103662655 XM_040638765
--------------------------------------------------------------------------------------------MAPAILTG---FPLLCVCLLLTSG---FAEAGKLLVVP-MDGSHWFTMRSVVEELVHRGHEVVLIVPEVSWHLGK--SSNFTLKTYSTSYTLDKYNHRFKTFSDFHWNNRET-DLLSLVMSSSHDFFQYFFLH----CKNLFNDTKLIEYIRQSSFDAVFLDPFDMCGLIIAKYFSLPSVVFSRGVF-CHYLEEGAQCPSAPSYVPRGLSGFSDAMTFSERVWN----------HIFHLEEHLFCWYF-FKRATEIASEVLQ--------------------------------------------TTVTPYDLFSQTS-IFLLR----TDFVFEYPRPVMPNMVFIGGINCQEGKPLPQ
>V. lagopus UGT1A1 LOC121496936 XM_041765856
--------------------------------------------------------------------------------------------MAAGAPGP--RPLVLG--LLLCALSAPVSQGGKLLLVP-VDGSHWLSMLGVVKQLHQRGHEVVVIASEASVYIKG--AAFYTLKRYPVPFRREDVEATFISLGRGVFENVPLLQRVIKTYKKVKEDSALLLSA----CSHLLHNKELMASLAESSFDAVLTDPFLPCGPIVALYLALPAVFFLHALP-CSLDFQGTQCPNPPSYVPRALSHNSDHMTFLQRVKN----------MLIFLSESFLCNVV-YSPYEPLASEVLQ--------------------------------------------KDVTVQELMGSAS-IWLLK----GDFVKDYSRPIMPSMVFVGGINCASKNPLSK
>V. lagopus UGT1A10 LOC121496939 XM_041765861
--------------------------------------------------------------------------------------------MAATNLTG---FPLLCVCLLLTSG---FAEAGKLLVVP-MDGSHWFTMRLVVEQLIQRGHEVVLIIPEVSWQLGK--SSNFTVKTYSTTYNLEELNQKFKTFSDSQWKTRQQ-SILSMVLDSSGDIFEHLFLH----CKNLFSDPKLVEYIKESSFDAVFLDPFDVCGLIVAKYFSLPSVVFTRGLF-CHFLEESTQCPSPLSYVPRPFSMLSDAMSFRERVRN----------HIFHLEEHLFCHYF-LKTPLEVASEILK--------------------------------------------TAVTPYDLYSHTS-IWLLR----ADFVLDYPKPVMPNMVFIGGINCQEGKPLPK
>V. lagopus UGT1A2 LOC121496941 XM_041765863
--------------------------------------------------------------------------------------------MAAGFLAP--LP-VLTGLLLILCVGR-WVEGGKVLVVP-MDGSHWLSMKKAVQKLHARGHQMVVVSPESNMHIKE--EDFFTLTTYATPYTQEEVDRLLLGQSYLVFQRMSFLKTFLKTMEGLKAATLIFQRS----CESLIHNKNLIRHLNASSFDVVLTDPVYPCGAILARYLSLPSVFFF-----------------------------AEHSM*----------------------------------------------------------------------------------------------------------------------------------------------
>V. lagopus UGT1A3 XM_041765859 LOC121496937
--------------------------------------------------------------------------------------------MAAGFLAP--LP-VLTGLLLILCVGR-WVEGGKVLVVP-MDGSHWLSMKKAVQKLHARGHQMVVVSPESNMHIKE--EDFFTLTTYATPYTQEEFDHLLLGQSYLVFERMPFLKTFLKTMEGLKAAALIFQRS----CESLMHNKNLIRHLNASSFDVVLTDPVYPCGAILARYLSLPSVFFLRNIP-CDLDSEGTQCPNPSSYIPRLLTRNSDHMTFLQRVKN----------MLYPLALKYICHFS-FTPYASLASELLQ--------------------------------------------REVSLVDILSSGS-VWLFR----GDFVLDYPRPIMPNMFFIGGINCANRKPLSQ
>V. lagopus UGT1A4 LOC121496938 XM_041765860
--------------------------------------------------------------------------------------------MAAGFLAP--LQ-VLTGLLLILCVGR-WVEGGKVLVVP-MDGSHWLSMKKAVQKLHARGHQMVVVSPELNMHIKE--EDFFTLTTHAIAYTQEEFDHLLLGQRYLVFERMPFLKRLLKTMERLKTVSSFYQRS----CEGLLHNKNLIRHLNASSFDVVLTDPVHPCGAILARYLSLPSVFFLRNIP-CDLDSEGTQCPNPSSYIPRLLTRNSDHMTFLQRVKN----------MLYPLALKYFCHFS-FTPYASLASELLQ--------------------------------------------REVSLEDILSSGS-VWLFR----GDFVLDYPRPIMPNMFFIGGINCANRKPLSQ
>V. lagopus UGT1A6 LOC121496936 XM_041765858
----------------------------------------------------------------------------------------------MARLLH--LFQKV----FFLVLWG-EAVGDKLLVVP-QDGSHWLSMENIVELLSEKGHDIVVLVPEVNLLLKE--SKHYKRQIYSVPFGQEELENRYRSFGKNHFAERWLLNAAQMEYRNSMLVIDMCFTN----CQSLLEDSATLSVLRQSKFDALFTDPALPCGVILAEYLGLPSVYLFRGFP-CSLEHTISRSPNPVSYIPRCYTQFSDKMTFPQRVGN----------YLVNYLETYLFYCL-YSKYEDLASNILKR--------------------------------------------DVHLPTLYRNGS-IWLLR----YDFVFEYPRPVMPNMVFIGGTNCKMKGVLPQ
>V. lagopus UGT1A7 LOC121496936 XM_041765857
--------------------------------------------------------------------------------------------MAATILTG---FPLLCVCLLLTSG---FAEAGKLLVVP-MDGSHWFTMRLVVEQLIQRGHEVVLIIPEVSWQLGK--SSNFTVKTYSTTYNLEELNQMFKTFSYSQWKTRQQ-SSLFWVLSPLKDSLQPHFLH----CKNLFSDPKLVEYIKESSFDAVFLDPFDVCGLIVAKYFSLPSVVFTRGLF-CHFLEESTQCPSPLSYVPRPFSMLSDAMSFRERVRN----------HIFHLEEHLFCHNF-LKTPLEVASEILQ--------------------------------------------TTVTPYDLYSHTS-IWLLR----ADFVLDYPKPVMPNMVFIGGINCQEGKPLPK
>V. lagopus UGT1A8 LOC121497065 XM_041766110
MGPVEGKCKYEEDIPSGVNKYSVEFGRQIQRFLQPTKGLEVEKPVAMPGFLEALANTVPLSMRTL----------VLYYTSSEPKQLDCPGLQFSNGCHN---FDRLSSVVCVSPADIWLCEAGKLLVVP-MDGSHWFTMRLVVEQLIQRGHELVLIIPEVSWQLGK--SSNFTVKTYSTAYNLEELNQMFKTFSDSHWNIRQQ-SLLTMFLDSSSDIFEHLFLH----CKNLFSDPKLVEYIKESSFDAVFLDPFDMCGLIVAKYFSLPSVVFTRGLF-CHFLEESTQCPSPPSYVPRIFLGFPDAMSFRERVWN----------HISHLEEHLFCHYF-FKTPLEVASEILQ--------------------------------------------TAVTPYDLYSHTS-IWLLR----AEFVFDYPKPVMPNMVFIGGINCQEGKPLPK
>V. lagopus UGT1A9 LOC121497067 XM_041766111
--------------------------------------------------------------------------------------------MAATILTG---FPLLCVCLLLTSD---FAEAGKLLVVP-MDGSHWFTMRLVVEQLIQRGHELVLIIPEVSWQLGK--SSNFTVKTYSTTYNLEELNQMFKTFSYSQWKTRQQ-SSLFLVLSPLKDSLQHHFLH----CENLFSDPKLVEYIKESSFDAVFLDPFDVCGLIVAKYFSLLSVGFTRRLY-CHYLEEATQCPSSPSYVPRPFSMLSDAMSFRERVRN----------HIFHLEEHLFCHYF-LKTPLEVASEILQ--------------------------------------------KAVTPYDLYSHTS-IWLLR----ADFV?DYPKPVMPNMVFIGGINCQEGKPLPK
>V. vulpes UGT1A1  LOC112925484 XM_026006216
--------------------------------------------------------------------------------------------MAAGAPGP--RPLVLG--LLLCALSAPVSQGGKLLLVP-VDGSHWLSMLGVVKQLHQRGHEVVVIASEASVYIKG--AAFYTLKRYPVPFRREDVEATFISLGRGVFENVPLLQRVIKTYKKVKEDSALVLSA----CSHLLHNKELMASLAESSFDAVLTDPFLPCGPIVALYLALPAVFFLHALP-CSLDFQGTQCPNPPSYVPRALSRNSDHMTFLQRVKN----------MLIFLSESFLCNVV-YSPYEPLASEVLQ--------------------------------------------KDVTVQELMGSAS-IWLLK----GDFVKDYSRPIMPSMVFVGGINCASKNPLSK
>V. vulpes UGT1A10  LOC112925452 XM_026006180
---MECKCLVGH-------------------------------------------------------------------FCSEPKQLHCPGLQFSNGCHN---FDRLSSVVCVSPADIWLCEAGKLLVVP-MDGSHWFTMRLVVEQLIQRGHELVLIIPEVSWQLGK--SSNFTVKTYSTAYNLEELNQKFKTFSDSQWKTRQQ-SILSMVLDSSGDIFEHLFLH----CKNLFSDPKLVEYIKESSFDAVFLDPFDVCGLIVAKYFSLPSVVFTRGLF-CHFLEESTQCPSPLSYVPRPFSMLSDAMSFRERVRN----------HIFHLEEHLFCHYF-LKTPLKVASEILK--------------------------------------------TAVTPYDLYSHTS-IWLLR----ADFVLDYPKPVMPNMVFIGGINCQEGKPLPK
>V. vulpes UGT1A2 XM_026006221 LOC112925484
--------------------------------------------------------------------------------------------MAAGFLAP--LP-VLTGLLLILCVGR-WVEGGKVLVVP-MDGSHWLSMKKAVQKLHARGHQMVVVSPESNMHIKE--ENFFTLTTYATPYTQEEVDRLLLDQSYLVFQRMSFLKTFLKTMEGLKAAALIFQRS----CESLMHNKNLIRHLNASSFDVVLTDPVYPCGAILARYLSLPSVFFLRNIP-CDLESEGTQCPNPSSYIPRLLTRNSDHMTFLQRVKN----------MLYPLALKYFCHFS-FTPYASLASELLQ--------------------------------------------REVSLEDILSSGS-VWLFR----GDFVLDYPRPIMPSMVFVGGINCASKNPLSK
>V. vulpes UGT1A3 LOC112925484 XM_026006218
-------------------------------------------------------------------------------------------------------------------------------------------------------------------------------------------------------------------------------------------------------------------------------------------------------------------MTFLQRVKN----------MLYPLALKYICHVS-FTPYASLASELLQ--------------------------------------------REVSLEDILSSGS-VWLFR----GDFVLDYPRPIMPNMFFIGGINCANRKPLSQ
>V. vulpes UGT1A4 LOC112925443 XM_026006171
--------------------------------------------------------------------------------------------MAAGFLAP--LP-VLTGLLLILCVGR-WVEGGKVLVVP-MDGSHWLSMKKAVQKLHARGHQMVVVSPESNMHIKE--EDFFTLTTYATTYT*EEFDRLLFGLSYLVFERMPFLKTFLKTMEGLKASALIFQRS----CESLMHNKNLIRHLNASSFDVVLTDPVYPCGAILARYLSLPSVFFLRNIP-CDLESEGTQCPNPSSYIPRLLTRNSDHMTFLQRVKN----------MLYPLALKYFCHVS-FTPYASLASELLQ--------------------------------------------REVSLEDILSSGS-VWLFR----GDFVLDYPRPIMPNMFFIGGINCANRKPLSQ
>V. vulpes UGT1A5 LOC112925444 XM_026006172
--------------------------------------------------------------------------------------------MAAGFLAP--LP-VLTGLLLILCVGR-WVEGGKVLVVP-MDGSHWLSMKKAVQKLHARGHQMVVVSPESNMHIKE--ENFFTLTTHATPYTQEEFDHLLLGQSYLVFERMPFLKTFLKTMEGLKAAALIFQRS----CESLMHNKNLIRHLNASSFDVVLTDPVYPCGAILARYLSLPSVFFLRNIP-CDLDSEGTQCPNPSSYIPRLLTRNSDHMTFLQRVKN----------MLYPLALKYICHVS-FTPYASLASELLQ--------------------------------------------REVSLEDILSSGS-VWLFR----GDFVLDYPRPIMPNMFFIGGINCANRKPLSQ
>V. vulpes UGT1A6 LOC112925484 XM_026006220
----------------------------------------------------------------------------------------------MARLLH--LFQKV----FFLVLWG-EAVGDKLLVVP-QDGSHWLSMENIVELLSEKGHDIVVLVPEVNLLLKE--SKHYTRQIYSVPFGQEELENRYRSFGKNHFAERWLLNAAQMEYRNSMLVIDMCFTN----CQSLLEDSATLSVLRQSKFDALFTDPALPCGVILAEYLGLPSVYLFRGFP-CSLEHTISRSPNPVSYIPRCYTQFSDKMTFPQRVGN----------YLVNYLETYLFYCL-YSKYEDLASNILKR--------------------------------------------DVHLPTLYRNGS-IWLLR----YDFVFEYPRPVMPNMVFIGGTNCKMKGVLPQ
>V. vulpes UGT1A7 LOC112925484 XM_026006219
--------------------------------------------------------------------------------------------MAATILTG---FPLLCVCLLLTSG---FAEAGKLLVVP-MDGSHWFTMRLVVEQLIQRGHELVLIIPEVSWQLGK--SSNFTVKTYSTIYNLEELNQMFKTFSYSQWKTRQQ-SSLFWVLSPLKDSLQPHFLH----CKNLFSDPKLVEYIKESSFDAVFLDPFDVCGLIVAKYFSLPSVVFTRGLF-CHFFEESTQCPSPLSYVPRPFSILSDAMSFRERVRN----------HIFHLEEHLFCHYF-LKTPLEVASEILQ--------------------------------------------TAVTPYDLYSHTS-IWLLR----ADFVFDYPKPVMPNMVFIGGINCQERKPLPK
>V. vulpes UGT1A8 LOC112925450 XM_026006178
MGPVEGKCKYEEDIPSGVNKYSVEFGRQIQRFLQVGS-----------------------------------------RPNSEPKQLDCPGLQFSNGCHN---FDRLSSVVCVSPADIWLCEAGKLLVVP-MDGSHWFTMRLVVEQLIQRGHELVLIIPEVSWQLGK--SSNFTVKTYSTAYNLEELNQMFKTFSDSHWNIRQQ-SLLTMFLDSSSDVFEHLFLH----CKNLFSDPKLVEYIKESSFDAVFLDPFDMCGLIVAKYFSLPSVVFTRGLF-CHFLEESTQCPSPPSYVPRIFLGFPDAMSFRERVWN----------HISHLEEHLFCHYF-FKTPLEVASEILQ--------------------------------------------TAVTPYDLYSHTS-IWLLR----ADFVFDYPKPVMPNMVFIGGINCQEGKPLPK
>V. vulpes UGT1A9 XM_026006179 LOC112925451
MDPVEGKCNYGENISSGLNKCVVEFGRQTKRFLQPTKGLEVEKPVAMPGFLEALVNTVPLSMRKLVSIDMPLSLSKAKIKCSEPKQLHCPGLQFSNGCHN---FDRLSSVVCVSPADIWLCEAGKLLVVP-MDGSHWFTMRLVVEQLIQRGHELVLIIPEVSWQLGK--SSNFTVKTYSTTYNLEELNQMFKTFSYSQWKTRQQ-SSLFWVLSPLKDSLQPHFLH----CKNLFSDPKLVEYIKESSFDAVFLDPLDVCGLIVAKYFSLLSVGFTRRLY-CHYLEEATQCPSSPSYVPRPFFMLSDATSFRERVRN----------HIFHLEEHLFCHYF-LKTPLKVASEILQ--------------------------------------------KAVTPYDLYSHTS-IWLLR----ADFVLDYPKPVMPNMVFIGGINCQEGKPLPK
>Z. californianus UGT1A1 LOC113920854 XM_027591218
--------------------------------------------------------------------------------------------MAAGSQGP--RPLVLG--LLLCALSPTVSQGGKLLLVP-VDGSHWLSMLGIVQQLHQRGHDIVVLAHEASVHIKE--GALYTLKRYPVPFRREDVEAAFIRLGHGVFENEPLLQRVVKMYKKVKEDSALLLSA----CSHLLHNKELMASLVESSFDAVLTDPFLPCGPIVALYLGLPAVFFLNALP-CGLDFQGTLCPNPPSYVPRALSLNSDHMTFLPRVKN----------MLIFLSESFLCNVV-YSPYGPLASEVLQ--------------------------------------------KDMTVQDLMGSAS-LWLLR----SDFVKDYSRPIMPNMVFVGGINCASKSPLSK
>Z. californianus UGT1A7  LOC113919635 XM_035726859
--------------------------------------------------------------------------------------------MAPVILTS---FPPLCVCLLLTYG---FAEAGKLLVVP-MDGSHWFTTCSVVEELIHRGHEVVLIMPEVSWQLGK--SSNFTVKTYSTAYTLEEFNQHFKIFSDSQWKTRQQ-SLLSLIMSSSSNIFQDLFLH----CKNLFNNTKLIEDIKESSFDAVFMDPFDMCGLTVAKYFSLPSVVFPRGVF-CH*LEEGTQCPRPASYVPRFFLAFSDTMTFRERVWN----------HIFSLEEHLFCYFL-KKNAIEVASEILQ--------------------------------------------KTVTPYDLYSQTS-IWLLR----TDFILEYPGLVMPNTVFIGGINCQERKPLPK
>R. norvegicus Ugt1a6 NM_001039691
----------------------------------------------------------------------------------------------MACLLP--AAR-LPAGFLFLVLWG-SVLGDKLLVVP-QDGSHWLSMKEIVEHLSERGHDIVVLVPEVNLLLGE--SKYYRRKSFPVPYNLEELRTRYRSFGNNHFAASSPLMAPLREYRNNMIVIDMCFFS----CQSLLKDSATLSFLRENQFDALFTDPAMPCGVILAEYLKLPSVYLFRGFP-CSLEHMLGQSPSPVSYVPRFYTKFSDHMTFPQRLAN----------FIANILENYLYHCL-YSKYEILASDLLKR--------------------------------------------DVSLPALHQN-S-LWLLR----YDFVFEYPRPVMPNMIFIGGTNCKKKGNLSQ
>C. lupus familiaris UGT2B31 NM_001003381
----------------------------------------------------------------------------------------------MSMKWI------SVLLGLQLSCYFSSGSCGKVLVWP-TEYSHWINVKTILDELVQRGHEVTVLTSSASILVDPNKLSAIKFEIYSAHLSRGDFEAFFIKLLNILIYDMPK-DSFWTYFSLMQEFFWEFYECAQKLCKDVVLNKKLMTKLQESKFDLVLADTIIPCGELLAELLKIPLVYSLRFSPGYAFEKHSGGLPLPPSYVPVILSELTDQMTFMERVKN----------MLYVLYFDFWFQTINEKSWDQFYSEVLG--------------------------------------------RPTTLYELMRKAD-IWLIR----TYWDFEYPHPLLPHFDFVGGLHCKPAKSLPT
>M. musculus C57BL/6 Ugt1a8 NM_001378375
--------------------------------------------------------------------------------------------MAPAVFPA---SLPLRVCLLLAFG---LAQAGRLLVVP-MDGSHWFSMKMIVEKLSHRGHEVVVVIPEVSWHLGK--SQNFTVKTYSVSYTLEDLSHHFNFFAHKQWENR-EVGMFSLLKHSGKGFFQVLFSH----CRSLFNDKKLVEYLKQRSFDAVFLDPFDVCGLTIAKYFSLPSVVFSGGIF-CHYLDEGAQCPSPPSYVPRILSKFADTMTFKERVWN----------YFSYMKERAFCPYF-FKTAIEIASEVLQ--------------------------------------------TPVTMTDLFSSVS-IWMFR----TDFVLEFPRPVMPNMVYIGGINCHPGKPLSK
>M. musculus C57BL/6 Ugt1a7c NM_201642
--------------------------------------------------------------------------------------------MAPADFPA---SLPLCVCLLLASG---LAQAGRLLVVP-MDGSHWFTMQTVVEKLLHKGHEVVVVVPEVSWQLTK--PLNFVVKTYAVSHTQEDLNREFKIFIDAQWKSQQEGGILPLLDSPAKGFFELLFSH----CRSLFNDKKLVEYLKQTSFDAVFLDPFDVCGLTVAKYFSLPSVVFSRGIF-CHYLEDAAQCPSPPSYIPRMLLKFTDTMTFKERTRN----------LLAYMGERAFCHKF-FKSAADIASEVLQ--------------------------------------------TPVTMTDLFSPVS-IWLLR----TDFVLEFPRPVMPNVIYIGGINCHQGKPLSK
>R. norvegicus BN Ugt1a6 NM_001039691
----------------------------------------------------------------------------------------------MACLLP--AAR-LPAGFLFLVLWG-SVLGDKLLVVP-QDGSHWLSMKEIVEHLSERGHDIVVLVPEVNLLLGE--SKYYRRKSFPVPYNLEELRTRYRSFGNNHFAASSPLMAPLREYRNNMIVIDMCFFS----CQSLLKDSATLSFLRENQFDALFTDPAMPCGVILAEYLKLPSVYLFRGFP-CSLEHMLGQSPSPVSYVPRFYTKFSDHMTFPQRLAN----------FIANILENYLYHCL-YSKYEILASDLLKR--------------------------------------------DVSLPALHQN-S-LWLLR----YDFVFEYPRPVMPNMIFIGGTNCKKKGNLSQ
