# Supplementary material for: Duplication, Loss, and Evolutionary Features of Specific UDP-Glucuronosyltransferase Genes in Carnivora (Mammalia, Laurasiatheria)
Source: Animals (Basel). 2022 Oct 27;12(21):2954. doi: 10.3390/ani12212954 (PMC9658400; doi:10.3390/ani12212954)
Supplement: Supplementary file 1 [file animals-12-02954-s001.zip › UGT1A_list.xlsx]

## Sheet: Sheet1
Species name	name	Gene name	transcript id
A. jubatus	UGT1A1	LOC106968403	XM15064754
A. jubatus	UGT1A2	LOC106968403	XM15064753
A. melanoleuca	UGT1A1	LOC100481084	XM11223323
A. melanoleuca	UGT1A2	LOC100481084	XM11223324
A. melanoleuca	UGT1A6	LOC100481084	XM2917950
A. melanoleuca	UGT1A7	LOC100481084	XM19798286
C. lupus	UGT1A1	UGT1A1	XM38434520
C. lupus	UGT1A10	LOC119865817	XM38434594
C. lupus	UGT1A11	LOC119865816	XM38434592
C. lupus	UGT1A12	LOC119865858	XM38434643
C. lupus	UGT1A2-5	UGT1A1	XM38434521
C. lupus	UGT1A2-5	UGT1A1	XM38434522
C. lupus	UGT1A2-5	LOC102154822	XM38434658
C. lupus	UGT1A2-5	LOC102154822	XM38574242
C. lupus	UGT1A7	LOC100688694	XM38435823
C. lupus	UGT1A8	LOC119865819	XM38434595
C. lupus	UGT1A9	LOC119865859	XM38434644
C. lupus	UGT1A6	UGT1A6	gi50978751
C. lupus	familiaris	UGT2B31	NM1003381
C. ursinus	UGT1A1	LOC112835111	XM25886652
C. ursinus	UGT1A2	LOC112836366	XM25888009
C. ursinus	UGT1A7	LOC112836383	XM25888034
E. jubatus	UGT1A1	LOC114210832	XM28105246
E. jubatus	UGT1A2	LOC114210724	XM28105015
E. jubatus	UGT1A6P	LOC114210723	XM28105014
E. lutris	UGT1A1	LOC111160562	XM22523791
E. lutris	UGT1A2-5	LOC111160562	XM22523875
E. lutris	UGT1A6	LOC111139909	XR2640122
F. catus	UGT1A1	gi57163902
F. catus	UGT1A2	gi586998254
H. grypus	UGT1A6	LOC118546694	XM36109596
H. hyaena	UGT1A1	LOC120233357	XM39234558
H. hyaena	UGT1A2	LOC120233379	XM39234595
H. sapiens	UGT2A1	UGT2A1	NM1252275
H. sapiens	UGT2B7	UGT2B7	NM1074
H. sapiens	UGT1A1	UGT1A1	gi45827762
H. sapiens	UGT1A10	UGT1A10	gi40849851
H. sapiens	UGT1A3	UGT1A3	gi41282228
H. sapiens	UGT1A4	UGT1A4	gi45827763
H. sapiens	UGT1A5	UGT1A5	gi46249403
H. sapiens	UGT1A6	UGT1A6	gi40849859
H. sapiens	UGT1A7	UGT1A7	gi41282212
H. sapiens	UGT1A8	UGT1A8	gi45827768
H. sapiens	UGT1A9	UGT1A9	gi45827769
L. canadensis	UGT1A1	UGT1A1	XM30326311
L. canadensis	UGT1A2	LOC115521235	XM30326312
L. lutra	UGT1A1	LOC125095234	XM47721419
L. lutra	UGT1A2	LOC125095234	XM47721420
L. lutra	UGT1A6	LOC125095234	XM47721422
L. lutra	UGT1A7	LOC125095234	XM47721421
L. rufus	UGT1A1	LOC124515745	XM47084758
L. rufus	UGT1A2	LOC124515745	XM47084757
M. angustirostris	UGT1A1	LOC123838279	XM45867314
M. angustirostris	UGT1A2	LOC123838279	XM45867315
M. angustirostris	UGT1A6P	LOC123838457	XM45867434
M. erminea	UGT1A1	LOC116597466	XM32355230
M. erminea	UGT1A2	LOC116597466	XM32355231
M. erminea	UGT1A6	LOC116597466	XM32355233
M. erminea	UGT1A7	LOC116597466	XM32355232
M. leonina	UGT1A1	LOC118011719	XM35006566
M. leonina	UGT1A2	LOC118011719	XM35006567
M. meles	UGT1A1	LOC123950827	XM46019284
M. meles	UGT1A2	LOC123950827	XM46019283
M. meles	UGT1A6	LOC123950827	XM46019285
M. musculus	Ugt1a1	Ugt1a1	gi145699098
M. musculus	Ugt1a10	Ugt1a10	gi145864476
M. musculus	Ugt1a2	Ugt1a2	gi145699117
M. musculus	Ugt1a5	Ugt1a5	gi145699136
M. musculus	Ugt1a6a	Ugt1a6a	gi145699102
M. musculus	Ugt1a6b	Ugt1a6b	gi284413687
M. musculus	Ugt1a9	Ugt1a9	gi145864462
M. musculus	C57BL/6	Ugt1a8	NM1378375
M. musculus	C57BL/6	Ugt1a7c	NM201642
M. putorius	UGT1A1	LOC101674734	XM45066750
M. putorius	UGT1A2	LOC101674734	XM45066748
M. putorius	UGT1A6	LOC101674734	XM45066749
N. schauinslandi	UGT1A6	LOC110570878	XM21678946
N. vison	UGT1A1	LOC122902436	XM44241892
N. vison	UGT1A6	LOC122902436	XM44241894
N. vison	UGT1A7	LOC122902436	XM44241893
O. rosmarus	UGT1A1	LOC101380276	XM4396070
O. rosmarus	UGT1A2	LOC101380276	XM4396069
O. rosmarus	UGT1A6	LOC101386260	XM12560872
P. concolor	UGT1A1	LOC112867499	XM25930495
P. concolor	UGT1A2	LOC112867489	XM25930486
P. leo	UGT1A1	LOC122226802	XM42950595
P. leo	UGT1A2	LOC122226802	XM42950592
P. pardus	UGT1A1	LOC109264873	XM19445499
P. pardus	UGT1A2	LOC109264873	XM19445500
P. tigris	UGT1A1	LOC102959578	XM7082985
P. tigris	UGT1A2	LOC102959578	XM7082986
P. vitulina	UGT1A1	LOC116634979	XM32408615
P. vitulina	UGT1A2	LOC116634979	XM32408700
P. vitulina	UGT1A6	LOC116634979	XM32408783
P. yagouaroundi	UGT1A1	LOC121014397	XM40450623
P. yagouaroundi	UGT1A2	LOC121014397	XM40450622
R. norvegicus	BN	Ugt1a1	gi89276773
R. norvegicus	BN	Ugt1a2	gi89276772
R. norvegicus	BN	Ugt1a3	gi89276774
R. norvegicus	BN	Ugt1a5	gi89276775
R. norvegicus	BN	Ugt1a8	gi89276784
R. norvegicus	BN	Ugt1a9	gi89276771
R. norvegicus	Ugt1a6	gi40849841
R. norvegicus	UGT1A7	gi1658570
R. norvegicus	Ugt1a6	Ugt1a6	NM1039691
R. norvegicus	BN	Ugt1a6	NM1039691
S. suricatta	UGT1A1	LOC115287302	XM29933562
S. suricatta	UGT1A2	LOC115287302	XM29933563
S. suricatta	UGT1A6	LOC115286262	XM29932861
U. americanus	UGT1A1	LOC123790044	XM45794075
U. americanus	UGT1A10	LOC123790117	XM45794214
U. americanus	UGT1A11	LOC123790098	XM45794193
U. americanus	UGT1A12	LOC123790099	XM45794194
U. americanus	UGT1A2	LOC123790126	XM45794226
U. americanus	UGT1A6	LOC123790044	XM45794077
U. americanus	UGT1A7	LOC123790044	XM45794076
U. americanus	UGT1A8	LOC123790096	XM45794191
U. americanus	UGT1A9	LOC123790097	XM45794192
U. arctos	UGT1A1	LOC113250325	XM26491655
U. arctos	UGT1A10	LOC125281344	XM48214485
U. arctos	UGT1A2	LOC113250325	XM44380685
U. arctos	UGT1A6	LOC113250325	XM26491656
U. arctos	UGT1A7	LOC113250325	XM48214484
U. arctos	UGT1A8	LOC113250325	XM48214483
U. arctos	UGT1A9	LOC113250325	XM44380687
U. maritimus	UGT1A1	LOC103662655	XM8690306
U. maritimus	UGT1A2	LOC103662655	XM8690307
U. maritimus	UGT1A6	LOC103662655	XM8690308
U. maritimus	UGT1A7	LOC103662655	XM40638765
V. lagopus	UGT1A1	LOC121496936	XM41765856
V. lagopus	UGT1A10	LOC121496939	XM41765861
V. lagopus	UGT1A2	LOC121496941	XM41765863
V. lagopus	UGT1A3	LOC121496937	XM41765859
V. lagopus	UGT1A4	LOC121496938	XM41765860
V. lagopus	UGT1A6	LOC121496936	XM41765858
V. lagopus	UGT1A7	LOC121496936	XM41765857
V. lagopus	UGT1A8	LOC121497065	XM41766110
V. lagopus	UGT1A9	LOC121497067	XM41766111
V. vulpes	UGT1A1	LOC112925484	XM26006216
V. vulpes	UGT1A10	LOC112925452	XM26006180
V. vulpes	UGT1A2	LOC112925484	XM26006221
V. vulpes	UGT1A3	LOC112925484	XM26006218
V. vulpes	UGT1A4	LOC112925443	XM26006171
V. vulpes	UGT1A5	LOC112925444	XM26006172
V. vulpes	UGT1A6	LOC112925484	XM26006220
V. vulpes	UGT1A7	LOC112925484	XM26006219
V. vulpes	UGT1A8	LOC112925450	XM26006178
V. vulpes	UGT1A9	LOC112925451	XM26006179
Z. californianus	UGT1A1	LOC113920854	XM27591218
Z. californianus	UGT1A7	LOC113919635	XM35726859
Manually curated		contig [position]
Mustela putorius furo	UGT1A7-12	NW_025421341.1[34952486..34953339]
Enhydra lutris kenyoni	UGT1A7-12	NW_019154085.1[41363850..41364699]
lontra canadensis	UGT1A7-12	NW_022631007.1[12647604..12648461]
Meles meles	UGT1A7-12	NC_060074.1[41655063..41655897]
