# Supplementary material for: Duplication, Loss, and Evolutionary Features of Specific UDP-Glucuronosyltransferase Genes in Carnivora (Mammalia, Laurasiatheria)
Source: Animals (Basel). 2022 Oct 27;12(21):2954. doi: 10.3390/ani12212954 (PMC9658400; doi:10.3390/ani12212954)
Supplement: Supplementary file 1 [file animals-12-02954-s001.zip › UGT2s_Carnivora_protein.fas]

>A. jubatus UGT2C1-like LOC106977028 XM 015074502
------------------MRTVKGFWVLFMLHLYFFD--SGRTGKILVWPLDFSHWINLKVILDQLQLHGHEVTVLVPSPSYLFDH--TKIPFNVEILQLPVTKETLMEELNGILYDVSFELPK-LSWWSMQGKLTELVYRFSRTAKRMCESAVTNKELLSRLQAAKFDICLADPLSFCGELLAELLNIPFIYSFRFSYGNVIERLCAQLPIPSSYVPGITSGLTDRMTFVQRLENWLLYIVTDIMFLYFVFPEWDDYYSKALG----KPATLCEIMGKAEMWLIRTYWDIEFPYPYLPNIEFVGGLHCKPAKPLPKELEEFVQSSGKDGVVVFTLGS-MIKNLTEEKSNLIASALAQIPQKVLWRYTGKKPDTLGPNTRLYEWIPQNDLLGHPKTRAFITHCGTNGIYEAIYHGVP-MVGIPIFGDQYDNIARMKAKGAALKVDLHTMTSSDLLNALKAVINNPSYKENAMRLSRIHHDQPTKPLDRAVFWIEFVMRHKGAKHLR----PTSHDLTWVQYHSLDVIGFLLACVATTIFLVTKCCLFCCWK-CGKTGKKNKRE*----------------------------------------------------------------
>A. melanoleuca UGT2C1-like XM 002930857 LOC100464709
------------------MRTMKGFYVLFTLHLCFLD--SGKTGKILVWPSDSSHWISLKVILDQLQLHGHEITILVPSPNHLFDL--TKIPFNVENLQLPVTQETLKEELDTILYIASFELPK-LSWWNRQAKLREMGKRFFRVTKRTCDSAITNKELLSRLQAAKFDICLADPLSFCGELLAELLNIPFIYSFRFSHGSVIERLCAQLPTPSSYVPGSTSGLTDSMTFVQRLENWLLYIMSDMMFLYFLFPEWDEYYSKILG----KPTTLCEIMGKAEMWLIRTYWDFEFPYPYLPNFEFVGGLHCKPAKPLPKELEEFVQSSGKDGIVVFTLGS-MIKNLTEEKSNIIASALAQIPQKVLWKYTGKKPDTLGPNTRLYEWIPQNDLLGHPKTRAFITHCGTNGIYEAIYHGIP-MVGIPMFGDQPDNIARIKAKGAAVEVDLHTMTSSNLLKALKEVINNPSYKENAMTLSRIHHDQPMKPLDRAVFWTEFVMRHKGAKHLR----AASHDLTWVQYHSLDVIGFLLACVATTILLVSKCCLFCCWK-FGKTGKKNKRE*----------------------------------------------------------------
>B. taurus UGT2C1-like LOC530553 XM 002688334
------------------MKTVKGFCILFMLHLCLLD--SGRMGKVLVWPVDFSHWINLQFILEELHIHGHEITVLVPSQNLLIDH--TKVPYHVEILQLSVTEETFMEEFNSMLYEEIFELPK-LSWWEMQIKLADLVKKFLLTNKRVCDSAITNKELLSRLQAANFDVCIADPLSFCGELVAELLNIPFVYTFRFFYGNAIERLCAGLPMPSSYVPGVTSRLTDKMTFRQRLENWLLYTVSDMIYSYYIFPEWDEYYSKVLG----KPTTLCEIMGKADMWLFRSYWDFEFPQPYLPNTEFVGGLHCKPAKPLPKEFEEFVQSSGKDGVVVFTLGS-MIKNLSEEKSNMIASALAQIPQKVLWRYTGKKPKTLGANTRLYKWIPQNDLLGHPKTRAFITHCGTNGIYEAIYHGVP-MVGIPMFGDQHDNLARMKAKGAAVEVDLQRMTSADLLNALKAVINNTSYKENAMKLSRIHHDQPVKPLDRAVFWVEFVMRHKGAKHLR----PASHDLNWFQYHSLDVIGFLLACVATVAFLVTKCCLFCCWK-FGKTAKKKKRE*----------------------------------------------------------------
>C. lupus familiaris UGT2A3-like LOC119874464 XM 038685799
------------------MMSTKWISAIVLLQLCYTG--CGFCGKVLVWPCDMSPWLNIRIILEKLTERGHEVTVLVSPQSFIIDY-NKPSTLKFEVIPMPHDREAAEKSLDHFLDIATNVMPT-LSHWQSALKLDEFLFQDDGNFK-LCETVVYNQSIMKKLREANYNVMVIDPALPCGELIAELLGVPFVYTVRFSIGDTVEKYCGKLPAPLSYVPVTMAALTDRMTFLQRVKNLMYSIFFKFWIHQHDNPFWDQFYSEVLG----RPTTLCEIMGKAEIWLIRTYWDFEFPRPYLPNFEFVGGLHCKPAKPLPKGMEEFVRSSGEDGVVVFSLGS-MVKNLTDEKANLIASALAQIPQKVLWRYKGNKPATLGTNTRLYDWIPQNDLLGHPKTKAFITHGGTNGIYEAIYHGVP-MVGVPLFADQPDNIAHMKAKGAAVEVNINTMTSADLLHALRTVINEPSYKENATRLSRIHHDQPVKPLDRAVFWIEFVMRHKGAKHLR----PASHDLTWFQYHSLDVIGFLLACVATAIFLVTKCCLFSCRK-FNKAGKKKKRE*----------------------------------------------------------------
>C. lupus familiaris UGT2B31 LOC119874462 XM 038685798
MAEEGRDFRRSSASPRMSMKWIS--VLLGLQLSCYFS--SGSCGKVLVWPTEYSHWINVKTILDELVQRGHEVTVLTSSASILVDP-NKLSAIKFEIYSAHLSRGDFEALFIKLLNIWIYDMPK-DSFWTYFSVMQEIFWEFYECAEKLCKDVVLNKKLMTKLQESKFDLVLADTIIPCGELLAELLKIPLVYSLRFSPGYAFEKHSGGLPLPPSYVPVILSELTDQMTFMERVKNMIYVLYFDFWFQTINEKSWDQFYSEVLG----RPTTLYELMRKADIWLIRTYWDFEYPHPLLPHFDFVGGLHCKPAKSLPTEMEEFVQSSGENGIVVFSLGS-MVNNMPEERANVIASALAQIPQKVLWRFDGKKPDTLGPNTRLYKWIPQNDLLGHPKTKAFITHGGTNGIYEAIYHGIP-MVGIPLFADQADNIVHMKAKGAAIRLDFSTMSSADLLDALRTVINDPSYKENAMKLSRIHHDQPIKPLDRAVFWIEYVMRHKGAKHLR----PASHDLTWFQYHSLDVIGFLLACVATAIFVTTQCCLFCCRK-VAKTGKKIKKE*----------------------------------------------------------------
>C. lupus familiaris UGT2B31 NM 001003381
----------------MSMKWIS--VLLGLQLSCYFS--SGSCGKVLVWPTEYSHWINVKTILDELVQRGHEVTVLTSSASILVDP-NKLSAIKFEIYSAHLSRGDFEAFFIKLLNILIYDMPK-DSFWTYFSLMQEFFWEFYECAQKLCKDVVLNKKLMTKLQESKFDLVLADTIIPCGELLAELLKIPLVYSLRFSPGYAFEKHSGGLPLPPSYVPVILSELTDQMTFMERVKNMLYVLYFDFWFQTINEKSWDQFYSEVLG----RPTTLYELMRKADIWLIRTYWDFEYPHPLLPHFDFVGGLHCKPAKSLPTEMEEFVQSSGENGIVVFSLGS-MVNNMTEERANVIASALAQIPQKVLWRFDGKKPDTLGPNTRLYKWLPQNDLLGHPKTKAFITHGGTNGIYEAIYHGIP-MVGIPLFADQADNIVHMKAKGAAIRLDFSTMSSADLLNALRMVINDPSYKENAMKLSGIHHDQPIKPLDRAVFWIEYVMRHQGAKHLR----PASHDLTWFQYHSLDVIGFLLACVATAIFVTTQCCLFCCRK-VAKTGKKIKKE*----------------------------------------------------------------
>C. lupus familiaris UGT2B31-like LOC119874463 XM 038685796
MAEEGRDFRRSSASPRMSMKWIS--VLLLLQLSCYFS--SGSCGKVLVWPTEYSHWINVKTILDELVQRGHEVTVLTSSASILVDP-NKLSAIKFEIYSAHLSRGDFEALFTKMLKMWTYDMPK-DSFWAYFSVMQEILWEYYECVEKLCKDVVLNKKLMTKLQESKFDVILADAVGPCGELLAELLKIPLVYSLRFSPGYAFEKHRGGLPLPPSYVPVILSELTDQMTFMERVKNMLYVLYFDFWFQTINEKSWDQFYSEVLG----RPTTLYELMRKADIWLIRTYWDLEFPRPLLPHFDFVGGLHCKPAKPLPKEMEEFVQSSGENGIVVFSLGS-MVNNMPEERANVIASALAQIPQKVLWRFDGKKPDTLGPNTRLYKWLPQNDLLGHPKTKAFITHGGTNGIYEAIYHGIP-MVGIPLFADQADNIVHMKAKGAAIRLDLSTMSSADLLNALRTVINDPSYKENAMKLSGIHHDQPIKPLDRAVFWIEYVMRHQGAKHLR----PASHDLTWFQYHSLDVIGFLLACVATAIFVTTQCCLFCCRK-VAKTGKKIKKE*----------------------------------------------------------------
>C. lupus familiaris UGT2B31-like LOC119876946 XM 038685797
MAEEGRDFRRSSASPRMSMKWIS--VLLLLQLSCYFS--SGSCGKVLVWPTEYSHWINVKTILDELVQRGHEVTVLTSSASILVDP-NKLSAIKFEIYSAHLSRGDFEALFIKLLNIWIYDMPK-DSFWTYFSVMQEIFWEFYECAQKLCKDVVLNKKLMTKLQESKFDLVLADTIIPCGELLAELLKIPLVYSLRFSPGYAFEKHRGGLPLPPSYVPVILSELTDQMTFMERVKNMIYVLYFDFWFQTINEKSWDQFYSEVLG----RPTTLYELMRKADIWLIRTYWDFEYPHPLLPHFDFVGGLHCKPAKSLPTEMEEFVQSSGENGIVVFSLGS-MINNMPEERANVIASALAQIPQKVLWRFDGKKPDTLGPNTRLYKWIPQNDLLGHPKTKAFITHGGTNGIYEAIYHGIP-MVGIPLFADQADNIVHMKAKGAAIRLDFSTMSSADLLDALRTVINDPSYKENAMKLSGIHHDQPIKPLDRAVFWIEYVMRHQGAKHLR----PASHDLTWFQYHSLDVIGFLLACVATAIFVTTQCCLFCCRK-VAKTGKKIKKE*----------------------------------------------------------------
>C. lupus familiaris UGT2C1-like P LOC119874465 XM 038685804
------------------MRTVKGFCVLFVLHLCFFD--SGTPGKILVWPVDFSHWIGLKVILNQLQLHGHEITILIPSPSYLFDH--TKIPFNVEILQLPVTKETIMEELDTFLHMVSFELPK-LSWWDRQAKLREMSHSFLRMGKRVCNGAITNKELLSRLQAAKFDICVADPLSFCGELLAELLNIPLIYSFRFSYGNVIERLCAQFPIPSSY?----SGLTDSTTFVQTGE---LVVLHDK*YFIFIFSIWDEYYSKILGKRNLKTTTLCEIMGKAKMWLIRTYWDFEFPHPYLPNFEFVGGLHCKPAKPLPKELEEFVQSSGKDGVVVFTLGS-LIKNLTEEKANIIASALAQIPQKVLWKYTGKKPDTLGPNTQLYEWIPQNDLLGHPKTKAFITHCGTNGIYEAIYHGIP-MVGIPIFGDQPGNIARIKAKGAAVEVDLHTMTSSNLLNALKEVINNPSYKENAMKLSRIHHDQPIKPLDRAVFWIEYVMRHQGAKHLR----PASHDLTWFQYHSLDVIGFLLACVATTIFLVTK-CLFCCWK-FGKTGKKNKRE*----------------------------------------------------------------
>C. lupus familiaris UGT31-like LOC119874461 XM 038685794
----------------MSMKWIS--VLLGLQLSCYFS--SGSCGKVLVWPTEYSHWINVKTILDELVQRGHEVTVLTSSASILVDP-NKLSAIKFEIYSAHLSRGDFEALFIKLLNIWIYDMPK-DSFWTYFSVMQEIFWEFYECAQKLCKDVVLNKKLMTKLQESKFDVILADAVGPCGELLAELLKIPLVYSLRFSPGYAFEKHSGGLPLPPSYVPVILSELTDQMTFMERVKNMIYVLYFDFWFQTINEKSWDQFYSEVLG----RPTTLYELMRKADIWLIRTYWDFEYPRPLLPHFDFVGGLHCKPAKSLPTEMEEFVQSSGENGIVVFSLGS-MINNMPEERANVIASALAQIPQKVLWRFDGKKPDTLGRNTRLYKWLPQNDLLGHPKTKAFITHGGTNGIYEAIYHGIP-MVGIPLFADQADNIVHMKAKGAAIRLDLSTMSSADLLNALRTVINDPSYKENAMKLSGIHHDQPIKPLDRAVFWIEYVMRHQGAKHLR----PASHDLTWFQYHSLDVIGFLLACVATAIFVTTQCCLFCCRK-VAKTGKKIKKE*----------------------------------------------------------------
>C. ursinus UGT2B31-like XM 025887228 LOC112835672
----------------MSMKWIS--VLLL-QLSCYFS--SGSCGNVLVWPTEYSHWINIKTILDELIQRGHEVTVLTSSASILVDP-SKSSTIKYEIYPVHLQRKDFEDIFRKMIDIWIYNLPR-DTFWGYFSQMQEILWEYSNCLQKFCKDIILNRKLMTKLQESKFDVILADAIGPCGELLAELLKVPFVYSLRFSPGYIFEKYSGGLPLPPSYVPIIMSELSGQMTFMERVKNMIYVLYFDFWFQSFNEKSWDLFYSEVLG----RPTTLCELMGKAQIWLIRTYWDFEFPRPLLPNFEFVGGLHCKPAKPLPKEMEEFVQSSGENGIVVFTLGS-MVNNMPEERANVIASALAQIPQKVLWRFDGKKPDTLGPNTRLYKWIPQNDLLGHPKTKVFVTHGGANGIYEAIHHGIP-MVGIPLFADQPDNIAYMKAKGAAVSLDFHTLSSADLLNALRMVINDTSYKENAMKLSRIHHDQPVKPLDRAVFWIEFVMRHKGAEHLR----PASHNLTWLQYHSLDVIGFLLACVATALFVTTQCCLFCYQK-FAKIGKKEKKE*----------------------------------------------------------------
>E. caballus UGT2C1 LOC100146977 XM 001916450
-----------------MMKTAKGFCVLFMLHLCFFD--SGRTGKVLVWPMDFSHWINLKVILEELHLRGHEITILVPSPSLLMDH--TKIPFNVEILQLPVTKETLLEELNTVLYVAAFELPK-LSWWDMQVKLTEMSNRFSRTAKRVCDSAITNKELLSRLQAAKFDICISDPLSFCGELLAELLDIPFVYSFRFSFGNFIERLCAGLPTSSSYVPGSTSGLTDNMTFVQRLRNWFLYVMSGVIYSYFLLPEWNEYYSKVLG----KPTTVCETMGKAEMWLIRTSWEFEFPYPYLPHFEFVGGLHCKPAKPLPKELEEFVQSSGKDGVVIFTLGS-MIHNLTEEKSNMIASALAQIPQKVLWRYTGKKPDTLGPNTRLYDWIPQNDLLGHPKTRAFITHCGTNGIYEAIYHGVP-MVGIPMFGDQVDNIARIKAKGAAVDVDMRTMTSSDLLKALKAVINNPSYKENAMRLSRIHHDQPVKPLDRAVFWIEFVMRHKGAKHLR----PASYNLTWYQYHSLDVLGFLLACVATIIFLVTKCCLFCCWK-FGKTGKKKKRE*----------------------------------------------------------------
>E. jubatus UGT2B4 XM 028100625
----------------MSMKWIS--VLLL-QLSCYFS--SGSCGNVLVWPTEYSHWINIKTILDELIQRGHEVTVLTSSASILVDP-SKSSTIKYEIYPVHLQRKDFEDIFRKMIDIWIYNLPR-DTFWGYFSQLQETLWEYSDCLQKFCKDIILNRKLMTKLQESKFDVILADAIGPCGELLAELLKIPFVYSLRFSPGYIFEKYSGGLPLPPSYVPIIMSELGGQMTFMERVKNMIYVIYFDFWFQSFNEKSWDLFYSEVLG----RPTTLCELMGKAQIWLIRTYWDFEFPRPLLPNFEFVGGLHCKPAKPLPKEMEEFVQSSGENGIVVFTLGS-MVNNMPEERANVIATALAQIPQKVLWRFDGKKPDTLGPNTRLYKWIPQNDLLGHPKTKVFVTHGGANGIYEAIHHGIP-MVGIPLFADQPDNIAYMKAKGAAVSLDFHTLSSTDLLNALRMVINDTSYKENAMKLSRIHHDQPVKPLDRAVFWIEFVMRHKGAKHLR----PASHNLTWFQYHSLDVIGFLLACVATALFVTTQCCLFCYQK-FAKIGKKEKKE*----------------------------------------------------------------
>E. lutris kenyoni UGT2B31-like P XM 022505848 LOC111148985
MGQENKNLQRSIASTRMSTKWIS--ILLLLQLSCYFS--SGSCGKVLVWPTEYSHWINIKIMLDELVQRGHEVTVLTSSASILVDP-SKSSAIKYEIFPASILKDDFKDLFSKILNMWIYNLPR-DTFWTYFSQMQEILWEFSDHIQKLCEDVVLNRKLMTKLQESRFDVILADTIGPCGELLAELLKIPLVYSLRFSPGYEFEKQSGGLSFPPSYVPIILSELSDQMTFMERVKNMIYVLYFDFWFQTFNEKSWDQFYSEVLG----RPTTLSELRGKAQIWLIRTYWDFEYPRPLLPNFEFVGGLHCKPANPLPKAMEEFVQSSGENGIVVFTLGS-MITNMPEEKANVIASALAQIPQKVLWRFAGKKPDKLGPNTRLYEWIPQNDLLGHPKTKAFITHGGTNGIYEAIHHGIP-MVGIPLFADQPDNLAHMKAKGVAVSLDFHTLSSTDLLNALRMVINNSSYKENAMRLSRIHHDQPIKPLDRAVFWIEFVMRHKGAKHLR----PASHDLTWFQYHSLDVIGFLLACVAAAVFVTTQCCLFCYRK-FAKTGKKEKKE*----------------------------------------------------------------
>E. lutris kenyoni UGT2B31-like XM 022505818 LOC111148968
----------------MSLKWIS--VLLLLQLSCYFS--SGSCGKVLVWPTEYSHWINIKTILDELVQRGHEVTVLTSSASILVNP-NESSAIKYEIFPASILKDDFKDLIRKMLDMWICNSPR-DTFWTHFSQMQEILWKFSDCIQKFCEGAVLNRKLMTKLQESRFDVILADAIGPCGELLAELLKIPLVYSLRFSPGYAFEKQSGGLSFPPSYVPIILSELSDQMTFMERVKNMIYVLYFDFWFQTFNEKSWDQFYSEVLG----RPTTLSELRGKAQIWLIRTYWDFEYPRPLLPNFEFVGGLHCKPANPLPKAMEEFVQSSGENGIVVFTLGS-MITNMPEEKANVIASALAQIPQKVLWRFAGKKPDKLGPNTRLYEWIPQNDLLGHPKTKAFITHGGTNGIYEAIHHGIP-MVGIPLFADQPDNLAHMKAKGVAVSLDFHTLSSTDLLNALRMVINNSSYKENAMRLSRIHHDQPIKPLDRAVFWIEFVMRHKGAKHLR----PASHDLTWFQYHSLDVIGFLLACVAAAVFVTTQCCLFCYRK-FAKTGKKEKKE*----------------------------------------------------------------
>F. catus UGT2C1-like LOC101087662 XM 003985311
------------------MRTVKGFWVLFMLHLYFFD--SGRTGKILVWPLDFSHWINLKVILDQLQLRGHEVTVLVPSPSYLFDH--TKIPFNVEILQLPVTKETLMEELSGILYDVSFELPK-LSWWSMQGKLTELVYKFSRTAKRMCESAITNKELLSRLQATKFDICLADPLSFCGELLAELLNIPFVYSFRFSYGNVIERLCAQLPIPSSYVPGITLGLTDRMTFVQRLENWLLYIVTDIMFLYFVFPEWDDYYSKALG----KPATLCEIMGKAEMWLIRTYWDIEFPYPYLPNIEFVGGLHCKPAKPLPKELEEFVQSSGKDGVVVFTLGS-MIKNLTEEKSNLIASALAQIPQKVLWRYTGKKPDTLGPNTRLYEWIPQNDLLGHPKTRAFITHCGTNGIYEAIYHGVP-MVGIPIFGDQYDNIARMKAKGAALKVDLHTMTSSDLLNALKAVINNPFYKENAMRLSRIHHDQPTKPLDRAVFWIEFVMRHKGAKHLR----PTSHDLTWVQYHSLDVIGFLLACVATTIFLVTKCCLFCCWK-CGKTGKKNKRE*----------------------------------------------------------------
>H. grypus UGT2B31-like XM 036109097 LOC118546385
----------------MSMKWIS--VLLLLQLSCYFS--SGSCGNVLVWPTEYSHWINIKTILDELIQRGHEVTVLTSSASILVDP-SKSSTIKYEVYPVYLQRKDFEDMFGKLIHIWIYNLPR-DTFWGYFSQLQEILWEYSDCIQKFCKDIVLNRKLMTKLQESKFDVILADAIGPCGELLAELLKIPLVYSLRFSPGYRVEKYSGGLPLPPSYVPMIMSELSGKMTFMERVKNMIYVLYFDFCFRSFSEKSWDEFYSEVLG----RPTTLFELMGKAQIWLIRTYWDFEFPRPLLPNFEFVGGLHCKPAKPLPKEMEEFVQSSGENGIVVFSLGS-MVNNMPEERANVIASALAQIPQKVLWRFDGKKPDTLGPNTRLYKWIPQNDLLGHPKTKAFVTHGGANGIYEAIHHGIP-MVGIPLFADQPDNIAHMKAKGAAVSLDFHTLSSTDLLNALRMVIDDASYKENAMKLSRIHHDQPVKPLDRAVFWIEFVMRHKGAKHLR----PASHNLTWFQYHSLDVIGFLLACVATAIFVTTQCCLFCYRK-FAKIGTKEKKE*----------------------------------------------------------------
>H. hyaena UGT2B31-like XM 039219895 LOC120222184
----------------MSMKWIS--VVLLLHLSCYFS--SASCGKVLVWPTEYSHWINIKTILDELVQRGHEVTVLTSSSSILVGP-SKSSPINFEVYHAHLLKNDFENLFQRRITEWIYDMPK-DTFWAYFSQMQEAFWEYSHFIEKLCKDAVLNKKLMKKLQESKFDVMLADPVGPCGELIAELLKIPLVYSLRFSPGYAFEKYRGGLPFPPSYVPVIMSELSDQMTFMERVKNMIYVLYFDFWFQTFDEKRWDQFYSEVLG----RPTTFSELMRKADLWLIRTYWDFEFPRPVLPHFEFVGGLHCKPAKPLPREMEEFAQSSGENGIVVFTLGS-MVRNISEERANMIASALAQIPQKVLWRFEGKKPDTLGPNTRLYDWIPQNDLLGHPKTKAFITHGGTNGIYEAISHGIP-MVGIPLFADQPHNIAHMKAKGAAVRLDFHTMSSRDLLTALRTIINDPSYKENAMRLSRIHHDQPTKPLDRAVFWIEFVMRHKGAKHLR----PASHDLSWVQYHSLDVIGFLLACVATAIFITTKCCLFCCQK-FAKMGKKGKTE*----------------------------------------------------------------
>H. sapiens UGT1A1 NM 000463
----------------MAVESQGGRPLVLGLLLCVLGPVVSHAGKILLIPVDGSHWLSMLGAIQQLQQRGHEIVVLAPDASLYIRD---GAFYTLKTYPVPFQREDVKESFVSLG----HNVFENDSFLQRVIKTYKKIKKDSAMLLSGCSHLLHNKELMASLAESSFDVMLTDPFLPCSPIVAQYLSLPTVFFLHALP-CSLEFEATQCPNPFSYVPRPLSSHSDHMTFLQRVKNMLIAFSQNFLCDVV-YSPYATLASEFLQ----REVTVQDLLSSASVWLFRSDFVKDYPRPIMPNMVFVGGINCLHQNPLSQEFEAYINASGEHGIVVFSLGS-MVSEIPEKKAMAIADALGKIPQTVLWRYTGTRPSNLANNTILVKWLPQNDLLGHPMTRAFITHAGSHGVYESICNGVP-MVMMPLFGDQMDNAKRMETKGAGVTLNVLEMTSEDLENALKAVINDKSYKENIMRLSSLHKDRPVEPLDLAVFWVEFVMRHKGAPHLR----PAAHDLTWYQYHSLDVIGFLLAVVLTVAFITFKCCAYGYRKCLGKKGRVKKAHKSKTH*-----------------------------------------------------------
>H. sapiens UGT2A2 NM 001105677
------------MVSIRDFTMPKKFVQMLVFNLTLTE--VVLSGNVLIWPTDGSHWLNIKIILEELIQRNHNVTVLASSATLFINS-NPDSPVNFEVIPVSYKKSNIDSLIEHMIMLWIDHRPTPLTIWAFYKELGKLLDTFFQINIQLCDGVLKNPKLMARLQKGGFDVLVADPVTICGDLVALKLGIPFMYTLRFSPASTVERHCGKIPAPVSYVPAALSELTDQMTFGERIKNTISYSLQDYIFQSY-WGEWNSYYSKILG----RPTTLCETMGKAEIWLIRTYWDFEFPRPYLPNFEFVGGLHCKPAKPLPKEMEEFIQSSGKNGVVVFSLGS-MVKNLTEEKANLIASALAQIPQKVLWRYKGKKPATLGNNTQLFDWIPQNDLLGHPKTKAFITHGGTNGIYEAIYHGVP-MVGVPMFADQPDNIAHMKAKGAAVEVNLNTMTSVDLLSALRTVINEPSYKENAMRLSRIHHDQPVKPLDRAVFWIEFVMRHKGAKHLR----VAAHDLTWFQYHSLDVIGFLLVCVTTAIFLVIQCCLFSCQK-FGKIGKKKKRE*----------------------------------------------------------------
>H. sapiens UGT2B10 gi109730576
----------------MALKWT---TVLLIQLSFYFS--SGSCGKVLVWAAEYSLWMNMKTILKELVQRGHEVTVLASSASILFDP-NDSSTLKLEVYPTSLTKTEFENIIMQLVKRLS-EIQK-DTFWLPFSQEQEILWAINDIIRNFCKDVVSNKKLMKKLQESRFDIVFADAYLPCGELLAELFNIPFVYSHSFSPGYSFERHSGGFIFPPSYVPVVMSKLSDQMTFMERVKNMLYVLYFDFWFQIFNMKKWDQFYSEVLG----RPTTLSETMRKADIWLMRNSWNFKFPHPFLPNVDFVGGLHCKPAKPLPKEMEEFVQSSGENGVVVFSLGS-MVSNMTEERANVIATALAKIPQKVLWRFDGNKPDALGLNTRLYKWIPQNDLLGHPKTRAFITHGGANGIYEAIYHGIP-MVGIPLFFDQPDNIAHMKAKGAAVRVDFNTMSSTDLLNALKTVINDPSYKENIMKLSRIQHDQPVKPLDRAVFWIEFVMRHKGAKHLR----VAAHNLTWFQYHSLDVIGFLLACVATVLFIITKCCLFCFWK-FARKGKKGKRD*----------------------------------------------------------------
>H. sapiens UGT2B15 gi353411935
----------------MSLKWTS--VFLLIQLSCYFS--SGSCGKVLVWPTEYSHWINMKTILEELVQRGHEVTVLTSSASTLVNA-SKSSAIKLEVYPTSLTKNYLEDSLLKILDRWIYGVSK-NTFWSYFSQLQELCWEYYDYSNKLCKDAVLNKKLMMKLQESKFDVILADALNPCGELLAELFNIPFLYSLRFSVGYTFEKNGGGFLFPPSYVPVVMSELSDQMIFMERIKNMIHMLYFDFWFQIYDLKKWDQFYSEVLG----RPTTLFETMGKAEMWLIRTYWDFEFPRPFLPNVDFVGGLHCKPAKPLPKEMEEFVQSSGENGIVVFSLGS-MISNMSEESANMIASALAQIPQKVLWRFDGKKPNTLGSNTRLYKWLPQNDLLGHPKTKAFITHGGTNGIYEAIYHGIP-MVGIPLFADQHDNIAHMKAKGAALSVDIRTMSSRDLLNALKSVINDPVYKENVMKLSRIHHDQPMKPLDRAVFWIEFVMRHKGAKHLR----VAAHNLTWIQYHSLDVIAFLLACVATVIFIITKFCLFCFRK-LAKKGKKKKRD*----------------------------------------------------------------
>H. sapiens UGT2B17 gi294345383
----------------MSLKWMS--VFLLMQLSCYFS--SGSCGKVLVWPTEYSHWINMKTILEELVQRGHEVIVLTSSASILVNA-SKSSAIKLEVYPTSLTKNDLEDFFMKMFDRWTYSISK-NTFWSYFSQLQELCWEYSDYNIKLCEDAVLNKKLMRKLQESKFDVLLADAVNPCGELLAELLNIPFLYSLRFSVGYTVEKNGGGFLFPPSYVPVVMSELSDQMIFMERIKNMIYMLYFDFWFQAYDLKKWDQFYSEVLG----RPTTLFETMGKAEMWLIRTYWDFEFPRPFLPNVDFVGGLHCKPAKPLPKEMEEFVQSSGENGIVVFSLGS-MISNMSEESANMIASALAQIPQKVLWRFDGKKPNTLGSNTRLYKWLPQNDLLGHPKTKAFITHGGTNGIYEAIYHGIP-MVGIPLFADQHDNIAHMKAKGAALSVDIRTMSSRDLLNALKSVINDPIYKENIMKLSRIHHDQPVKPLDRAVFWIEFVMRHKGAKHLR----VAAHNLTWIQYHSLDVIAFLLACVATMIFMITKCCLFCFRK-LAKTGKKKKRD*----------------------------------------------------------------
>H. sapiens UGT2B4 gi149944508
----------------MSMKWTS--ALLLIQLSCYFS--SGSCGKVLVWPTEFSHWMNIKTILDELVQRGHEVTVLASSASISFDP-NSPSTLKFEVYPVSLTKTEFEDIIKQLVKRWA-ELPK-DTFWSYFSQVQEIMWTFNDILRKFCKDIVSNKKLMKKLQESRFDVVLADAVFPFGELLAELLKIPFVYSLRFSPGYAIEKHSGGLLFPPSYVPVVMSELSDQMTFIERVKNMIYVLYFEFWFQIFDMKKWDQFYSEVLG----RPTTLSETMAKADIWLIRNYWDFQFPHPLLPNVEFVGGLHCKPAKPLPKEMEEFVQSSGENGVVVFSLGS-MVSNTSEERANVIASALAKIPQKVLWRFDGNKPDTLGLNTRLYKWIPQNDLLGHPKTRAFITHGGANGIYEAIYHGIP-MVGVPLFADQPDNIAHMKAKGAAVSLDFHTMSSTDLLNALKTVINDPLYKENAMKLSRIHHDQPVKPLDRAVFWIEFVMRHKGAKHLR----VAAHDLTWFQYHSLDVTGFLLACVATVIFIITK-CLFCVWK-FVRTGKKGKRD*----------------------------------------------------------------
>H. sapiens UGT2B7 gi190194388
----------------MSVKWTS--VILLIQLSFCFS--SGNCGKVLVWAAEYSHWMNIKTILDELIQRGHEVTVLASSASILFDP-NNSSALKIEIYPTSLTKTELENFIMQQIKRWS-DLPK-DTFWLYFSQVQEIMSIFGDITRKFCKDVVSNKKFMKKVQESRFDVIFADAIFPCSELLAELFNIPFVYSLSFSPGYTFEKHSGGFIFPPSYVPVVMSELTDQMTFMERVKNMIYVLYFDFWFEIFDMKKWDQFYSEVLG----RPTTLSETMGKADVWLIRNSWNFQFPYPLLPNVDFVGGLHCKPAKPLPKEMEDFVQSSGENGVVVFSLGS-MVSNMTEERANVIASALAQIPQKVLWRFDGNKPDTLGLNTRLYKWIPQNDLLGHPKTRAFITHGGANGIYEAIYHGIP-MVGIPLFADQPDNIAHMKARGAAVRVDFNTMSSTDLLNALKRVINDPSYKENVMKLSRIQHDQPVKPLDRAVFWIEFVMRHKGAKHLR----VAAHDLTWFQYHSLDVIGFLLVCVATVIFIVTKCCLFCFWK-FARKAKKGKND*----------------------------------------------------------------
>Homo sapiens UGT2A1 NM 006798
--------------------MLN-NLLLFSLQISLIG--TTLGGNVLIWPMEGSHWLNVKIIIDELIKKEHNVTVLVASGALFITP-TSNPSLTFEIYKVPFGKERIEGVIKDFVLTWLENRPSPSTIWRFYQEMAKVIKDFHMVSQEICDGVLKNQQLMAKLKKSKFEVLVSDPVFPCGDIVALKLGIPFMYSLRFSPASTVEKHCGKVPYPPSYVPAVLSELTDQMSFTDRIRNFISYHLQDYMFETL-WKSWDSYYSKALG----RPTTLCETMGKAEIWLIRTYWDFEFPRPYLPNFEFVGGLHCKPAKPLPKEMEEFIQSSGKNGVVVFSLGS-MVKNLTEEKANLIASALAQIPQKVLWRYKGKKPATLGNNTQLFDWIPQNDLLGHPKTKAFITHGGTNGIYEAIYHGVP-MVGVPMFADQPDNIAHMKAKGAAVEVNLNTMTSVDLLSALRTVINEPSYKENAMRLSRIHHDQPVKPLDRAVFWIEFVMRHKGAKHLR----VAAHDLTWFQYHSLDVIGFLLVCVTTAIFLVIQCCLFSCQK-FGKIGKKKKRE*----------------------------------------------------------------
>L. canadensis Lynx UGT2C1-like LOC115512586 XM 030313751
------------------MRTVKGFWVLFMLHLYFFD--SGRTGKILVWPLDFSHWINLKVILDQLQLHGHEVTVLVPSPSYLFDH--TKIPFNVEILQLPVTKETLMEELNGILYDVSFELPK-LSWWSMQGKVTELVYRFSRTAKRMCESAITNKELLSRLQAAKFDICLADPLSFCGELLAELLNIPFIYSFRFSYGNVIERLCAQLPIPSSYVPGITSGLTDRMTFVQRLENWLLYTVTDIMFLYFVFPEWDDYYSKALG----KPATLCEIMGKAEIWLIRTYWDIEFPYPYLPNIEFVGGLHCKPAKPLPKELEEFVQSSGKDGVVVFTLGS-MIKNLTEEKSNLIASALAQIPQKVLWRYTGKKPDTLGPNTRLYEWIPQNDLLGHPKTRAFITHCGTNGIYEAIYHGVP-MVGIPIFGDQYDNIARVKARGAALKVDLHTMTSSDLLNALKAVINNPSYKENAMRLSRIHHDQPTKPLDRAVFWIEFVMRHKGAKHLR----PTSHDLTWVQYHSLDVIGFLLACVATTIFLVTKCCLFCCWK-CGKTGKKNKRE*----------------------------------------------------------------
>L. canadensis UGT2B31-like XM 032846554 LOC116860468
----------------MSTKWIS--ILLLLQLSCYFS--SGSCGKVLVWPTEYSHWINMKTILDELVQRGHEVTVLTSSASILVDP-SKSSAIKYEIFPASILKDDLKDFFSKMLDMWIYNLPR-DTFWTYFSQMQEMFWKFSDCIQKLCEDVVLNRKLMTKLQESRFDVILADTVGPCGELLAELLKIPLVYSLRFSPGYAAEKQSGRLPFPPSYVPIIFSELSDQMTFMERVKNMIYVLYFDFWFQTFNEKSWDQFYSEVLG----RPTTLSELRGKAQIWLIRTYWDFEFPRPLLPNFEFVGGLHCKPAKPLPKEMEEFVQSSGENGIVVFTLGS-MVTNVPEEKANVIASALAQIPQKVLWRFAGKKPDKLGPNTRLYEWIPQNDLLGHPKTKAFVTHGGTNGIYEAIHHGIP-MVGIPLFADQHDNLAHMKAKGAAVSVDFHTLSSTDLLNALRMVINNPSYKENAMRLSRIHHDQPIKPLDRAVFWIEFVMRHQGAKHLR----PASHDLTWFQYHSLDVIGFLLACVAAAVFVTTQCCLFCYRK-FVKTGKKEKKE*----------------------------------------------------------------
>L. geoffroyi UGT2C1-like LOC123595905 XM 045473845
------------------MRTVKGFWVLFMLHLYFFD--SGRTGKILVWPLDFSHWINLKVILDQLQLRGHEVTVLVPSPSYLFDH--TKIPFNVEILQLPVTKETLMEELNGILYDVSFELPK-LSLWSMQGKLTELVYRFSRTAKRMCESAITNKELLSRLQAAKFDICLADPLSFCGELLAELLNIPFIYSFRFSYGNIIERLCAQLPIPSSYVPGITSGLTDRMTFVQRLENWLLYIVADIMFLYFVFPEWDDYYSKALG----KPATLCEIMGKAEMWLIRTYWDIEFPYPYLPNIEFVGGLHCKPAKPLPKELEEFVQSSGKDGVVVFTLGS-MIKNLTEEKSNLIASALAQIPQKVLWRYTGKKPDTLGPNTRLYEWIPQNDLLGHPKTRAFITHCGTNGIYEAIYHGVP-ML*---------------------------------------------------------------------------------------------------------------------------------------------------------------------------------------------------------------
>L. weddellii UGT2B4 XM 006729315
----------------MSMKWIS--VLLLLQLSCYFS--SGSCGNVLVWPTEYSHWINIKTILDELIQRGHEVTVLTSSASILIDP-SKSSTIKYEIYPVYLQRKDFEDIFRKLIHIWIYNLPR-DTFWGYFSQLQEILWEYSDCIQKFCKDIVLNRKLMTKLQESKFDVILADAIGPCGELLAELLKIPLVYSLRFSPGYRVEKYSGGLPLPPSYVPMIMSELSGQMTFMERVKNMIYVLYFDFCFRSFSEKSWDQFYSEVLG----RPTTLFELMGKAQIWLIRTYWDFEFPRPLLPNFEFVGGLHCKPAKPLPKEMEEFVQSSGENGIVVFSLGS-MVNNMPEERANVIASALAQIPQKVLWKFDGKKPDTLGPNTRLYKWIPQNDLLGHPKTKAFVTHGGANGIYEAIHHGIP-MVGIPLFADQPDNIAHMKAKGAAVSLDFHTLSSTDLLNALRMVIDDASYKENAMKLSRIHHDQPVKPLDRAVFWIEFVMRHKGAKHLR----PASHNLTWFQYHSLDVIGFLLACVATAIFVTTQCCLFCYRK-FAKIGTKEKKE*----------------------------------------------------------------
>M. erminea UGT2B31-like XM 032334471 LOC116585144
----------------MSTQWIS--VLLLLQLNCYFS--SGSCGKVLVWPTEYSHWINIKTMLDELVQRGHEVTVLTSSASILVNP-NESSAIKYEIFPASILKDDFMDFFSKMLNMWIYNLPR-DTFWTYFSQMQEILWQYSDCIQKLCEDVVLNRKLMTKLQESRFDIILADTVGPCGELLAELLKIPLVYSLRFSPGYEFEKQSGRLSFPPSYVPVILSELSDQMTFMERVKNMIYVLYFDFWFQTFNEKSWDQFYSEVLG----RPTTLSELRGKAQIWLIRTYWDIEFPRPLLPNVEFVGGLHCKPAKPLPKEMEEFVQSSGENGIVVFTLGS-MITNLPEEKANVIASALAQIPQKVLWRFAGKKPDNLGPNTRLYDWIPQNDLLGHPKTKAFVTHGGTNGIYEAIHHGIP-MVGIPLFADQPDNLAHMKAKGAAVSLDFHTLSSTDLLNALRMVINNPSYKENAMRLSRIHHDQPIKPLDRALFWIEFVMRHKGAKHLR----PASHDLTWFQYHSLDVIGFLLACVAAAIFVTTQCCLLCYRK-FAKTGKKEKKQ*----------------------------------------------------------------
>M. erminea UGT2B31-like XM 032334472 LOC116585145
----------------MSTQWIS--VLLLLQLSCFFS--SGSCGKVLVWPTEYSHWINIKTILDELVQRGHEVTVLTSSASILVNP-NESSAIKYEIFPTSILKDDFKDFFNKMLNMWIYNLPR-DTFWTYFSQMQEIVWKFSDCLQKLCEDVVLNRNLITKLQESRFDVILADTVGPCGELLAELLRIPLVYSLRFSPGYATEKRIGGLPFPPSYVPIILSELSDQMTFMERVKNMIYVLYFDFWFQALNEKSWDLFYSQVLG----RPTTLSELGRKAQIWLIRTYWDIEFPRPFLPNFEFVGGLHCKPAKPLPKEMEEFVQSSGENGIVVFTLGS-MITNLPEEKANVIASALAQIPQKVLWRFAGKKPDKLGPNTRLYDWIPQNDILGHPKTKAFVTHGGTNGIYEAIHHGIP-MVGIPLFADQPDNLAHMKAKGAAVSLDFHTLSSTDLLNALRMVINNPSYKENAMRLSRIHHDQPIKPLDRAVFWIEFVMRHKGAKHLQ----PASHDLTWFQYHSLDVIGFLLACVAAAIFVTTQCCLFCYRK-FAKRGKKEKKE*----------------------------------------------------------------
>M. erminea UGT2B31-like XM 032334474 LOC116585147
-----MICKEALHSTRMSMKWIS--VLLLLQLSCYFS--SGSCGKVLVWPTEYSHWINIKTILDELVQRGHEVTVLTSSASILVNP-NISSAIKYEIFPASILKDDFKDFFSKMLDMWIYNLAR-DTFWTYFSQMQEILWKFSDAIQKLCEDVVLNRKLMTKLQESRFDIILADTIGPCGELLAELLKIPLVYSLRFSPGYEFEKQSGRLSFPPSYVPVILSELSDQMTFMERVKNMIYVLYFDFWFQTFNEKSWDQFYSEVLG----RPTTLSELRGKAQIWLIRTYWDFEFPRPLLPNFEFVGGLHCKPAKPLPKEMEEFVQSSGENGIVVFTLGS-MITNLPEEKANVIASALAQIPQKVLWRFAGKKPDNLGPNTRLYDWIPQNDLLGHPKTKAFVTHGGTNGIYEAIHHGIP-MVGIPLFADQPDNLAHLKAKGAAVSLDFHTLSSTDLLNALRMVINNPSYKENAMRLSRIHHDQPIKPLDRAVFWIEFVMRHKGAKHLR----PASHDLTWFQYHSLDVIGFLLACVAAAIFVTTQCCLFCYRK-FAKRGKKEKKE*----------------------------------------------------------------
>M. leonina UGT2B31-like LOC118010480 XM 035004876
----------------MSMKWIS--VLLLLQLSCYFS--SGSCGNVLVWPTEYSHWINIKTILDELIQRGHEVTVLTSSASILVDP-SKSSTIKYEIYPVYLQRKDFEDIFRKLIHIWIYNLPR-DTFWGYFSQLQEILWEYSDCIQKFCKDIVLNRKLMTKLQESKFDVILADAIGPCGELLAELLKIPLVYSLRFSPGYRVEKYSGGLPLPPSYVPMIMSELSGQMTFMERVKNMIYMLYFDFCFRSFSEKSWDQFYSEVLG----RPTTLFELMGKAQIWLIRTYWDFEFPRPLLPNFEFVGGLHCKPAKPLPKEMEEFVQSSGENGIVVFSLGS-MVNNMSEERANVIASALAQIPQKVLWRFDGKKPDTLGPNTRLYKWIPQNDLLGHPKTKAFVTHGGANGIYEAIHHGIP-MVGIPLFADQPDNIAHMKAKGAAVSLDFHTLSSTDLLNALRMVIDDASYKDNAMKLSRIHHDQPVKPLDRAVFWIEFVMRHKGAKHLR----PASHNLTWFQYHSLDVIGFLLACVATAVFVTTRCCLFCYRK-FAKIGTKEKKE*----------------------------------------------------------------
>M. musculus C57BL/6 Ugt2b34 gi118130096
----------------MPVKMTAALLLLLLQLSGFFG--SGTGGKVLVWPMEFSHWLNLKTILDELLKKGHEVMVLRPSASLSYEV-DNTSAIEFETYPTSYSLSELEEIFWESLKKYIYELPK-QSFWGYFLMLQEMVWVDSKYFESLCKDVVFNKELMTKLQKSRFDVILADPFIPCGDLLAEVLKIPLVYSLRFFPGSTYEKYSGGLPLPPSYVPVVMSELSDRMTFMERVRNVIYMLCFDFWFQTFNEKNWNQLYTEVLG----RPTTLSETMAKADIWLIRTYWDLEFPHPVLPNFDFIGGLHCRPAKPLPKEIEDFVQSSGEHGVVVFSLGS-MVGSITEERANVIAAGLAQIPQKVLWRFEGKKPETLGSNTRLYKWIPQNDLLGHSKTRAFITHGGTNGIYEAIYHGIP-VVGIPLFGDQYDNIVHLKAKGAAVRLDFLTMSSTDLHTALKTVTNDPSYKENAMRLSRIHHDQPVKPLDRAVFWIEFVMRHKGAKHLR----VAAHDLSWVQYHSLDVLGFLLACVLTVMFILKKCCLFCCQK-LTKAGRKKKGE*----------------------------------------------------------------
>M. musculus C57BL/6 Ugt2b35 gi147900001
----------------MPVKWIS--ALLLLQMSCCFR--STSCGKVLVWPLEFSHWMNLKIILDELVQRGHEVTVLRPSASIFVDP-KYSPGLKFETFPTAFSKDYLETFLTKLVDEWTFEVPR-DTCLSYS-LLQTLFGKLSDYSLSLCKEAVSNKQLMTKFQESKFDVLILDAMASCGELIAQLLQIPFLYSLRFSPGYQVEKNSGGFVLPPSYVPVILSGLGGQMTFTERVKNMICMLYFDFWFQTFTEKEWDQFYSETLG----RPTTLIETMGKAEMWFIRSYWDLEFPHPTLPNVEYVGGLHCKPAKPLPKEMEDFVQSSGVHGVVVFSLGS-MVSNMTEERANAISWALAQIPQKVLWRFDGKTPASLGPNTRIYKWLPQNDLLGHPKTKAFVTHGGANGLYEAIHHGIP-MIGIPLFSEQHDNIAHMVAKGTAVALNIRTMSRSDLLNALEEVINNPSYKENVMWLSTIHHDQPMKPLNRTIFWIEFVMRHKGAKHLR----PLAHNLTWYQYHSLDVIGFLLVCVVATAVLPVKCCLFVYQF-FVKKAKKRKNE*----------------------------------------------------------------
>M. musculus C57BL/6 Ugt2b37 gi118131147
----------------MPGKWIS--ALLLLQISCCFR--SVKCGKVLVWPMEFSHWMNIKIILDELVQRGHEVTVLRPSAYYVLDP-KKSPGLKFETFPTSVTKDDLENFFIQLLNVWTYELSR-DTCLSYSPLMQNMFDELSGYYLSLCKDVVSNRQLMTKLQESKFDVLLSDPVAFGGELIAELLHIPFLYSLRFTAGYRIEKSSGRFLLPPSYVPVILSGLGGQMTFIERVKNMICMLYFDFWFQMPNDKKWDSFYTEYLG----RPTTLAETMGQAEMWLIRSNWDLEFPHPTLPNVDYVGGLHCKPAKPLPKDMEEYVQSSGDHGVVVFSLGS-MVSNITEEKVNAIAWALAQIPQKVLWKFDGKTPATLGHNTRVYKWLPQNDLLGHPKTKAFITHGGANSVYEAIYHGIP-MIGIPLFGEQHDNIAHMVAKGAAVTLNIRTMSRSDVLNALEEVIENPFYKKNAMWLSTIHHDQPMKPLDRAVFWVEFVMRHKNAKHLR----PLGHNLTWYQYHSLDVIGFLLACVAATVVLTVKCLLFIYRF-FVTKKKKMKNE*----------------------------------------------------------------
>M. musculus C57BL/6 Ugt2b38 gi264681411
----------------MPGKWIS--ALLLLQISCCFR--SVKCGKVLVWPMEFSHWMNIKIILDELVQRGHEVTVLRPSAYYVLDP-KKSPGLKFETFPTSVSKDNLENFFIKFVDVWTYEMPR-DTCLSYSPLLQNMIDEFSDYFLSLCKDVVSNKELMTKLQESKFDVLLSDPVASCGELIAELLQIPFLYSIRFSPGYQIEKSSGRFLLPPSYVPVILSGLGGQMTFIERVKNMICRLYFDFWFQMFNDKKWDSFYSEYLG----RPTTLAETMGKAEMWLIRSNWDLEFPHPTLPNVDYVGGLHCKPAKPLPKDMEEFVQSSGDHGVVVFSLGS-MVSNMTEEKANTIAWALAQIPQKVLWKFDGKTPATLGHNTRVYKWLPQNDLLGHPKTKAFVTHGGANGVYEVIYHGIP-MIGIPLFGEQHDNIAHMVAKGAAVTLNIRTMSRSDVLNALEEVIDNPFYKKNAIWLSTIHHDQPTKPLDRAVFWVEFVMRHKRAKHLR----SLGHNLTWHQYHFLDVIGFLLSCVAVTIVLTVKCLLFIYRF-FVKKEKKIKNE*----------------------------------------------------------------
>M. musculus C57BL/6 Ugt2b5 gi306518590
----------------MPGKWIS--ALLLLQISCCFR--SVKCGKVLVWPMEFSHWMNIKIILDELVQRGHEVTVLRPSAYYVLDP-KKSPGLKFETFPTSVSKDNLENFFIKFVDVWTYEMPR-DTCLSYSPLLQNMIDEFSDYFLSLCKDVVSNKELMTKLQESKFDVLLSDPVASCGELIAELLQIPFLYSIRFSPGYQIEKSSGRFLLPPSYVPVILSGLGGQMTFIERIKNMICMLYFDFWFQMFNDKKWDSFYSEYLG----RPTTLVETMGQAEMWLIRSNWDLEFPHPTLPNVDYVGGLHCKPAKPLPKDMEEFVQSSGDHGVVVFSLGS-MVSNMTEEKANAIAWALAQIPQKVLWKFDGKTPATLGHNTRVYKWLPQNDLLGHPKTKAFVTHGGANGVYEAIYHGIP-MIGIPLFGEQHDNIAHMVAKGAAVALNIRTMSKSDVLNALEEVIENPFYKKNAMWLSTIHHDQPMKPLDRAVFWIEFVMRHKRAKHLR----PLGHNLTWYQYHSLDVIGFLLSCVATTIVLSVKCLLFIYRF-FVKKENKMKNE*----------------------------------------------------------------
>M. musculus FVB/N Ugt2b1 gi22779900
----------------MSMKQAS--VFLLIQFICYIR--PGACGKVLVWPTEYSHWINMKIILDELVQRGHDVTVLISSASILIGP-SNESSINFEIYSAPLSKDDLEYAFEKWVGNWTYELKK-LPFWTSYSKLQKISSEYSDMIESFCKAVVWNKSLMKKLQGSKFDVVLADALVPCGELLSELLKTPLVYSLRFCPGYKCEKYSGGLPLPPSYVPVVLSELSDHMTFAERVKNMLQVLLFDFWFQTFNEKSWNQFYSDVLG----RPTTLTEMMGKADIWLVRTFWDLKFPHPFLPNFDFVGGLHCKPAKPLPKEMEEFVQSSGEHGVVVFSLGS-MVKNIKEEKANVVASALAQIPQKVLWRFDGKKPDTLGSNTRLYKWIPQNDLLGHPKTKAFIAHGGTNGIYEAIYHGIP-IVGIPLFGDQPDNINHIVAKGAAVRVDFDTMSTTDLLTALKTVINDPSYKENAMRLSRIHHDQPMKPLDRAVFWIEYVMRNKGAKHLR----PALHDLTWFQYHSLDVIGFLLVCVVAVVFIIAKCCLFCCHK-TANMGKKKKE*-----------------------------------------------------------------
>M. putorius furo UGT2B31 XM 045079832 LOC101675050
-----MICKEALHSTRMSMKWIS--VLLLLQLSCFFS--SGSCGKVLVWPTEYSHWINIKTILDELVQRGHEVTVLTSAASIVINP-NISSAIKYETFPTSILKDDFKDLVRKMLDMWIYNLPR-DTFWTYFSQMQEIMWKFSDCLQKLCEDVVLNRKLMTKLQESRFDVILADTIGPCGELLAELLRIPLVYSLRFSPGYAFEKQSGGLSFPPSYVPVILSELSDQMTFMERVKNMIYVLYFDLWFQTYNEKSWDQFYSEVLG----RPTTLSELRGKAQIWLIRTYWDIEFPRPLLPNFEFVGGLHCKPAKPLPKEMEEFVQSSGENGIVVFTLGS-MITNLPEEKANVIASALAQIPQKVLWRFAGKKPDNLGTNTRLYDWIPQNDLLGHPKTKAFVTHGGTNGIYEAIHHGIP-MVGIPLFADQPDNLAHMKAKGAAVSLDFHTLSSTDLLNALRMVINNPSYKENAMRLSRIHHDQPIKPLDRAVFWIEFVMRHKGAKHLR----PASHDLTWFQYHSLDVIGFLLACVAAAIFVTTQCCLFCYRK-FAKTGKKEKKE*----------------------------------------------------------------
>N. schauinslandi UGT2B31 XM 021702443 LOC110591531
----------------MSMKWIS--VLLLLQLSCYFS--SGSCGNVLVWPTEYSHWINIKTILDELIQRGHEVTVLTSSASILVDP-SKSSTIKYEIYPVYLQRKDFEDIFRKLIHIWIYNLPR-DTFWGYFSQLQEIFWEYSDCIQKFCKDIVLNRKLMTKLQESKFDVILADAIGPCGELLAELLKIPLVYSLRFSPGYRVEKHSGGLPLPPSYVPMIMSELSGQMTFMERVKNMIYVLYFDFCFQSFSEKSWDQFYSEVLG----KPTTLFELMGKAQIWLIRTYWDFEFPRPFLPNFEFVGGLHCKPAKPLPKEMEEFVQSSGENGIVVFSLGS-MVNNMPEERANVIASALAQIPQKVLWRFDGKKPDTLGPNTRLYKWIPQNDLLGHPKTKAFVTHGGANGIYEAIHHGIP-MVGIPLFADQPDNIAHMKAKGAAVSLDFHTLSSTDLLNALRMVIDDASYKENAMKLSRIHHDQPVKPLDRAVFWIEFVMRHKGAKHLR----PASHNLTWFQYHSLDVIGFLLACVATAIFVTTQCCLFCYRK-FAKTGTKEKKE*----------------------------------------------------------------
>N. vison UGT2B31-like XM 044226186 LOC122890525
----------------MSTKWIS--VLLLLQLSCYFS--SGSCGKVLVWPTEYSHWINIKTILDELAQRGHEVTVLTSSASILVNP-NISSAIKYEIFPASILKDDFKNFFSKMLDMWIYNLPR-DTFWTYFSQMQEILWKFSDAIQKLCEDVVLNRKLMTKLQESRFDVILADTVGPCGELLAELLKIPLVYSLRFSPGYEFEKQSGGLPFPPSYVPVILSELSDQMTFMERVKNMIYVLYFDFWFQTFNEKSWDQFYSEVLG----KPTTLSELRGKAQIWLIRTYWDFEFPRPLLPNFEFVGGLHCKPAKPLPKEMEEFVQSSGENGIVVFTLGS-MITNLPEEKANVIASALAQIPQKVLWRFAGKKPDNLGPNTRLYDWIPQNDLLGHPKTKAFVTHGGTNGIYEAIHHGIP-MVGIPLFADQPDNLAHMKAKGAAVSLDFQTLSSTDLLNALRMVINNPSYKENAMRLSRIHHDQPIKPLDRAAFWIEFVMRHKGAKHLR----PASHDLTWFQYHSLDVIGFLLACVAAAIFVTTRCCLFCYRK-FAKTGKKEKKE*----------------------------------------------------------------
>N. vison UGT2B31-like XM 044226200 LOC122890535
----------------MSTKWIS--VLLLLQLSCYFS--SGSCGKVLVWPTEYSHWINIKTILDELVQRGHEVTVLTSSASILVNP-NESSAIKYEIFPASILKDDFKNFFSKMLDMWIYNLPR-DTFWTYFSQMQEIFWKFSDAIQKLCEDVVLNRKLMTKLQESRFDVILADTVGPCGELLAELLKIPLVYSLRFSPGYAAEKQSGGLPLPPSYVPIIFSELSDQMTFMERVKNMIYVLYFDFWFQALNWKSWNLFYSQVLG----KTTTLSELRGKAQIWLIRTYWDFEFPRPLLPNFEFVGGLHCKPAKPLPKEMEEFVQSSGENGIVVFTLGS-MVTNLPEEKANVIASALAQIPQKVLWRFTGKKPDNLGPNTRLYDWIPQNDLLGHPKTKAFVTHGGTNGIYEAIHHGIP-MVGIPLFADQPDNLAHMKAKGAAVSLDFHTLSSTDLLNALRMVINNPSYKENAMRLSRIHHDQPIKPLDRAVFWIEFVMRHKGAKHLR----PASHDLTWFQYHSLDVIGFLLACVAAAIFVTTRCCLFCYRK-FAKTGKKEKKE*----------------------------------------------------------------
>N. vison UGT2B31-like XM 044226213 LOC122890541
-----MICKEALHSTRMSTKWIS--VLLLLQLSCYFS--SGSCGKVLVWPTEYSHWINIKTILDELVQRGHEVTVLTSSASILVNP-NESSAIKYEIFPASILKDDFKNFLSKMLDMWIYNLPR-DTFWTYFSQMQEIFWKFSDAIQKLCEDVVLNRKLMTKLQESRFDVILADTIGPGGELLAELLKIPLVYSLRFSPGYEFEKQSGRLPFPPSYVPVILSELSDQMTFMERVKNMIYVLYFDFWFQTFNEKSWDQFYSEVLG----KPTTLSELRGKAQIWLIRTYWDIEFPRPLLPNVEFVGGLHCKPAKPLPKEMEEFVQSSGENGIVVFTLGS-MITNLPEEKANVIASALAQIPQKVLWRFAGKKPDNLGPNTRLYDWIPQNDLLGHPKTKAFVTHGGTNGIYEAIHHGIP-MVGIPLFADQHDNLAHMKAKGAAVSLDFHTLSSTDLLNALRMVINNPSYKENAMRLSKIHHDQPIKPLDRAVFWIEFVMRHKGAKHLR----PASHDLTWFQYHSLDVIGFLLACVAAAIFVTTRCCLFCYRK-FAKTGKKEKKE*----------------------------------------------------------------
>O. cuniculus UGT2C1 NM 001195805 XM 002717040
------------------MKAVKGFCVLFTLLLCFVD--SGRTGKILVWPMDFSHWINLKVILEELQLRGHEITVLVPSPSLLLDH--TKIPFNVEVLQLQVTKETLMEELNTVLYMSSFELPT-LSWWKVLGKMVEMGKQFSKNLRRVCDSAITNKELLDRLKAAKFDICLADPLAFCGELVAELLNIPFVYSFRFSIGNIIERSCAGLPTPSSYVPGSTSGLTDNMSFVQRLKNWLLYLMNDMMFSHFMLSEWDEYYSKVLG----RRTTICEIMGKAEMWLIRSYWDFEFPRPFLPNFEYVGGLHCKPAKPLPEELEEFVQSSGNDGVVVFTLGS-MIQNLTEERSNLIASALAQIPQKVLWRYTGKKPATLGPNTRLFEWIPQNDLLGHPKTRAFITHGGTNGLYEAIYHGVP-MVGIPLFGDQPDNIARVKAKGAAVDVDLRIMTTSSLLKALKDVINNPSYKENAMKLSRIHHDQPLKPLDRAVFWIEFVMRHKGARHLR----VAAHDLTWFQYYSLDVVVFLLTCVATIIFLAKKCCLFFYRR-FCKTGNKRKRE*----------------------------------------------------------------
>O. rosmarus divergens UGT2B31-like XM 004392882 LOC101379176
-------------MKMMSMKWIS--VLLL-QLSCYFS--SGSCGNVLVWPTEYSHWINIKTILDELIQRGHEVTVLTSSASILVDP-SKSSTIKYEIYPVHLQRKDFEDIFRKLIDAWIYNLPR-DTFWGYFSQMQDIMWEYSDCLQKFCKDIILNRKLMTKLQESKFDVILADAIGPCGELLAELLKIPFVYSLRFSPGYVFEKYSGGLPLPPSYVPIIMSELSGQMTFMERVKNMIYVLYFDFWFQSFNEKSWDQFYSEVLG----RPITLCELMGKAQIWLIRTYWDFEFPRPLLPNFEFVGGLHCKPAKPLPKEMEEFVQSSGENGIVVFTLGS-MVNNMPEERANVIASALAQIPQKVLWRFDGKKPDTLGPNTRLYKWIPQNDLLGHPKTKAFVTHGGANGIYEAIHHGIP-MVGIPLFADQPDNIANMKAKGAAVSLDFHTLSSTDLLNALRMVINDTSYKENAMKLSRIHHDQPVKPLDRAVFWIEFVMRHKGAKHLR----PASHNLTWFQYHSLDVIGFLLACVATALFVTTQCCLFCYQK-LAKIGKKEKKE*----------------------------------------------------------------
>P. bengalensis UGT2C1-like LOC122478837 XM 043572546
------------------MRTIKGFWVLFMLHLYFFD--SGRTGKILVWPLDFSHWINLKVILDQLQLHGHEVTVLVPSPSYLFDH--TKIPFNVEILQLPVTKETLMEELNGILYDVSFELPK-LSWWSMQGKLTELVYRFSRTAKRMCESAVTNKELLSRLQAAKFDICLADPLSFCGELLAELLNIPFIYSFRFSYGNVIERLCAQLPIPSSYVPGITSGLTDRMTFVQRLENWLLYIVTDIMFLYFVFPEWDGYYSKALG----KPATLCEIMGKAEMWLIRTYWDIEFPYPYLPNIEFVGGLHCKPAKPLPKELEEFVQSSGKDGVVVFTLGS-MIKNLTEEKSNLIASALAQIPQKVLWRYTGKKPDTLGPNTRLYEWIPQNDLLGHPKTRAFITHCGTNGIYEAIYHGVP-MVGIPIFGDQYDNIARMKAKGAALKVDLHTMTSSDLLNALKAVINNPSYKENAMRLSRIHHDQPTKPLDRAVFWIEFVMRHKGAKHLR----PTSHDLTWVQYHSLDVIGFLLACVATTIFLVTKCCLFCCWK-CGKTGKKNKRE*----------------------------------------------------------------
>P. concolor UGT2C1-like LOC112858061 XM 025921395
------------------MRTVKGFWVLFMLHLYFFD--SGRTGKILVWPLDFSHWINLKVILDQLQLHGHEVTVLVPSPSYLFDH--TKIPFNVEILQLPVTKETLMEELNGILYDVSFELPK-LSWWSMQGKLTELVYRFSRTAKRMCESAVTNKELLSRLQAAKFDICLADPLSFCGELLAELLNIPFIYSFRFSYGNVIERLCAQLPIPSSYVPGITSGLTDRMTFVQRLENWLLYIVTDIMFLYFVFPEWDDYYSKALG----KPATLCEIMGKAEMWLIRTYWDIEFPYPYLPNIEFVGGLHCKPAKPLPKELEEFVQSSGKDGVVVFTLGS-MIKNLTEEKSNLIASALAQIPQKVLWRYTGKKPDTLGPNTRLYEWIPQNDLLGHPKTRAFITHCGTNGIYEAIYHGVP-MVGIPIFGDQYDNIARVKAKGAALKVDLHTMTSSDLLNALKAVINNPSYKENAMRLSRIHHDQPTKPLDRAVFWIEFVMRHKGAKHLR----PTSHDLTWVQYHSLDVIGFLLACVATTIFLVTKCCLFCCWK-CGKTGKKNKRE*----------------------------------------------------------------
>P. leo UGT2c1-like LOC122218179 XM 042936246
------------------MRTVKGFWVLFMLHLYFFD--SGRTGKILVWPLDFSHWINLKVILDQLQLRGHEVTVLVPSPSYLFDH--TKIPFNVEILQLPVTKETLMEEFNGILYDISFEVPK-LSWWSMQGKLTELVYRFSRTAKRMCESAITNKELLSRLQAAKFDICLADPLSFCGELLAELLNIPFIYSFRFSYGNVIERLCAQLPIPSSYVPGITSGLTDRMTFVQRLENWLLYIVTDIMFLYFVFPEWDDYYSKALG----KPATLCEIMGKAEMWLIRTYWDIEFPYPYLPNIEFVGGLHCKPAKPLPKELEEFVQSSGKDGVVVFTLGS-MIKNLTEEKSNLIASALAQIPQKVLWRYTGKKPDTLGPNTRLYEWIPQNDLLGHPKTRAFITHCGTNGIYEAIYHGVP-MVGIPMFGDQYDNIARMKAKGAALKVDLHTMTSSDLLNALKAVINNPSYKENAMRLSRIHHDQPTKPLDRAVFWIEFVMRHKGAKHLR----PTSHDLTWVQYHSLDVIGFLLACVATTIFLVTKCCLFCCWK-FGKTGKKNKRE*----------------------------------------------------------------
>P. pardus UGT2C1-like LOC109278196 XM 019468299
------------------MRTVKGFWVLFMLHLYFFD--SGRTGKILVWPLDFSHWINLKVILDQLQLRGHEVTVLVPSPSYLFDH--TKIPFNVEILQLPVTKETLMEEFNGILYDISFEVPK-LSWWSMQGKLTELVYRFSRTAKRMCESAITNKELLSRLQAAKFDICLADPLSFCGELLAELLNIPFMYSFRFSYGNVIERLCAQLPIPSSYVPGITSGLTDRMTFVQRLENWLLYIVTDIMFLYFVFPEWDDYYSKALG----KPATLCEIMGKAEMWLIRTYWDIEFPYPYLPNIEFVGGLHCKPAKPLPKELEEFVQSSGKDGVVVFTLGS-MIKNLTEEKSNLIASALAQIPQKVLWRYTGKKPDTLGPNTRLYEWIPQNDLLGHPKTRAFITHCGTNGIYEAIYHGVP-MVGIPMFGDQYDNIARMKAKGAALKVDLHTMTSSDLLNALKAVINNPSYKENAMRLSRIHHDQPTKPLDRAVFWIEFVMRHKGAKHLR----PTSHDLTWVQYHSLDVIGFLLACVATTIFLVTKCCLFCCWK-FGKTGKKNKRE*----------------------------------------------------------------
>P. tigris UGT2C1-like LOC102967993 XM 007086904
------------------MRTVKGFWVLFMLHLYFFD--SGRTGKILVWPLDFSHWINLKVILDQLQLRGHEVTVLVPSPSYLFDH--TKIPFNVEILQLPVTKETLMEEFNGILYDISFEVPK-LSWWSMQGKLTELVYRFSRTAKRMCESAITNKELLSRLQAAKFDICLADPLSFCGELLAELLNIPFIYSFRFSYGNVIERLCAQLPIPSSYVPGITSGLTDRMTFVQRLENWLLYIVTDIMFLYFVFPEWDDYYSKALG----KPATLCEIMGKAEMWLIRTYWDIEFPYPYLPNIEFVGGLHCKPAKPLPKELEEFVQSSGKDGVVVFTLGS-MIKNLTEEKSNLIASALAQIPQKVLWRYTGKKPDTLGPNTRLYEWIPQNDLLGHPKTRAFITHCGTNGIYEAIYHGVP-MVGIPMFGDQYDNIARMKAKGAALKVDLHTMTSSDLLNALKAVINNPSYKENAMRLSRIHHDQPTKPLDRAVFWIEFVMRHKGAKHLR----PTSHDLTWIQYHSLDVIGFLLACVATTIFLVTKCCLFCCWK-FGKTGKKNKRE*----------------------------------------------------------------
>P. vitulina UGT2B31-like XM 032398100 LOC116628041
----------------MSMKWIS--VLLLLQLSCYFS--SGSCGNVLVWPTEYSHWINIKTILDELIQRGHEVTVLTSSASILVDP-SKSSTIKYEVYPVSLQRKDFEDMFGKLIHIWIYNLPR-DTFWGYFSQLQEILWEYSDCIQKFCKDIVLNRKLMTKLQESKFDVILADAIGPCGELLAELLKIPLVYSLRFSPGYRVEKYSGGLPLPPSYVPMIMSELSGKMTFMERVKNMIYVLYFDFCFRSFSEKSWDEFYSEVLG----RPTTLFELMGKAQIWLIRTYWDFEFPRPLLPNFEFVGGLHCKPAKPLPKEMEEFVQSSGENGIVVFSLGS-MVNNMPEERANVIASALAQIPQKVLWRFDGKKPDTLGPNTRLYKWIPQNDLLGHPKTKAFVTHGGANGIYEAIHHGIP-MVGIPLFADQPDNIAHMKAKGAAVSLDFHTLSSTDLLNALRMVIDDASYKENAMKLSRIHHDQPVKPLDRAVFWIEFVMRHKGAKHLR----PASHNLTWFQYHSLDVIGFLLACVATAIFVTTQCCLFCYRK-FAKIGTKEKKE*----------------------------------------------------------------
>P. yagouaroundi UGT2A1-like LOC121034806 XM 040481916
------------------MRTVKGFWVLFMLHLYFFD--SGRTGKILVWPLDFSHWINLKVILDQLQLHGHEVTVLVPSPSYLFDH--TKIPFNVEILQLPVTKETLMEELNGILYDVSFELPK-LSWWSMQGKLTELVYRFSRTAKRMCESAVTNEELLSRLQAAKFDICLADPLSFCGELLAELLSIPFIYSFRFSYGNVIERLCAQLPIPSSYVPGITSGLTDRMTFVQRLENWLLYIVTDIMFLYFVFPEWDDYYSKALG----KPATLCEIMGKAEMWLIRTYWDIEFPYPYLPNIEFVGGLHCKPAKPLPKELEEFVQSSGKDGVVVFTLGS-MIKNLTEEKSNLIASALAQIPQKVLWRYTGKKPDTLGPNTRLYEWIPQNDLLGHPKTRAFITHCGTNGIYEAIYHGVP-MVGIPIFGDQYDNIARMKAKGAALKVDLHTMTSSDLLNALKAVINNPSYKENAMRLSRIHHDQPTKPLDRAVFWIEFVMRHKGAKHLR----PTSHDLTWVQYHSLDVIGFLLACVATTIFLVTKCCLFCCWK-CGKTGKKNKRE*----------------------------------------------------------------
>PREDICTED: Canis lupus familiaris UDP-glucuronosyltransferase 2A1 DEFINITION PREDICTED: Canis lupus familiaris UDP-glucuronosyltransferase 2A1 (LOC119874467) transcript variant X2 mRNA.
--------------------MLNKNILLLSLKISLLG--ITLGGNVLIWPMEGSHWLNIKIIIDELIKKEHNVTVLVASGALFITP-TFNPSLTFEIYKVPFDKGRVEGIIKEFVLTWMENRPSPSTIWRFYQEMAKVIKNFHMLSREICDGVLKNQKLMDKLKKSKFEVLISDPVFPCGDIVALKLGVPFMYSLRFSPASTVEKHCGKVPFPPSYVPAILSELTDQMSFTDRVRNFISYSLQDYMFDTL-WKSWDSYYSKALG----RPTTLCEIMGKAEIWLIRTYWDFEFPRPYLPNFEFVGGLHCKPAKPLPKEMEEFVQSSGEDGVVVFSLGS-MVKNLTDEKANLIASALAQIPQKVLWRYKGNKPATLGTNTRLYDWIPQNDLLGHPKTKAFITHGGTNGIYEAIYHGVP-MVGVPMFADQPDNIAHMKAKGAAVEVNINTMTSADLLHALRTVINEPSYKENATRLSRIHHDQPVKPLDRAVFWIEFVMRHKGAKHLR----PASHDLTWFQYHSLDVIGFLLACVATAIFLVTKCCLFSCRK-FNKAGKKKKRE*----------------------------------------------------------------
>PREDICTED: Canis lupus familiaris UDP-glucuronosyltransferase 2A1 DEFINITION PREDICTED: Canis lupus familiaris UDP-glucuronosyltransferase 2A1 (LOC480777) transcript variant X2 mRNA.
--------------------MLNKNILLLSLKISLLG--ITLGGNVLIWPMEGSHWLNIKIIIDELIKKEHNVTVLVASGALFITP-TFNPSLTFEIYKVPFDKGRVEGIIKEFVLTWMENRPSPSTIWRFYQEMAKVIKNFHMLSREICDGVLKNQKLMDKLKKSKFEVLISDPVFPCGDIVALKLGVPFMYSLRFSPASTVEKHCGKVPFPPSYVPAILSELTDQMSFTDRVRNFISYSLQDYMFDTL-WKSWDSYYSKALG----RPTTLYELMRKADIWLIRTYWDFEYPHPLLPHFDFVGGLHCKPPNPCLREMEEFAQSSGQNGIVVFTPGSVVVLNGTEQRANVIASALSQIPQKVLWRFDVKKPETSGPNTRLYK*VPLNDFLGHPKTKAFITHGGTNSFYEAIYHSIP-TVGISLFEGQPDNNLYMKAKGAAVGLNLNIMSSTDLLNALRTLINDPS--LNAMWLSIVHHNQFTKPLDQAVFWIEFAIHHKGAKHLC----PASYNLTWFQYHSLDVTGLLLASVATVTFLVIKCC-FVVKS-SRKEGE*---------------------------------------------------------------------
>R. norvegicus mixed Ugt2b10 gi300794197
----------------MSVKRTASLLLLLLQLSDFFG--SGTGGKVLVWPMEFSHWLNLRVILDELLKKGHEVTVLRPSASLSYEV-DNTSAIEFETYPTSYSLTEVDEFFWESLRKYIYELPK-QSFWGYFLMFQELVWVDSDYFESLCKDVVFNKELMTKLQNSGFDVILADPFIPCGDLLAEILKIPLVYSLRFFPGSTYEKYSGGLPMPPSYVPIAMSELSDRMTFVERMKHMIYVLCFDFWFQAFNEKKWNELYTEVLG----RPTTLSETMAKADIWLIRTYWDLEFPHPVLPNFDFVGGLHCRPAKPLPKEIEDFVQSSGEHGVVVFSLGS-MVGNLTEERANVIAAGLAQIPQKVLWRFEGKKPETLGSNTRLYKWIPQNDLLGHPKTRAFITHGGTNGIYEAIYHGIP-VVGIPLFGDQYDNIVHLKTKGAAVRLDFLTMSSTDLFTALKTITNDPSYKENAMRLSRIHHDQPVKPLDRAVFWIEFVMRHKGAKHLR----VAAHDLSWVQYHSLDVIGFLLACVVTVMFILKKCCLFCCQK-FTKAGRKKKRE*----------------------------------------------------------------
>R. norvegicus mixed Ugt2b37 gi695917207
----------------MPGKWIF--ALLLLQISFCLR--SAKCGKVLVWPMEFSHWMNIKTILDELVQRGHEVTVLKPSAYYVLDP-KKSPDLKFETFPTSVSKDELEKYFIKLVDAWTYELQR-DTCLSFSPLLQNMMDEFSDYYLSVCKDAVSNKQLMAKLQESKFDVLLSDPVAACGELIAEVLHIPFLYSLRASPGHKIEKSSGRFILPPSYVPVILSGLGGQMTFIDRVKNMICMLYFDFWFHMFNAKNWDPFYTEILG----RPTTLAETMGKAEMWLIRSYWDLEFPHPTLPNVDYIGGLQCKPAKPLPKDIEDFVQSSGEHGVVVFSLGS-MVSSMTEEKANAVAWALAQIPQKVLWKFDGKTPATLGPNTRVYKWLPQNDLLGHPKTKAFVTHGGANGVYEAIYHGIP-MIGIPMFGEQHDNIAHMVAKGAAVTLNIRTMSKSDLFNALKEVINNPFYKKNAMWLSTIHHDQPMKPLDKAIFWIEYVMRHKRAKHLR----PLGHNLPWYQYHSLDVIGFLLACLAVIAALAVKCFLFIYRF-FAKKQKKMKNE*----------------------------------------------------------------
>R. norvegicus Ugt2b1 gi27545357
----------------MSMKQTS--VFLLIQLICYFR--PGACGKVLVWPTEYSHWINIKIILNELAQRGHEVTVLVSSASILIEP-TKESSINFEIYSVPLSKSDLEYSFAKWIDEWTRDFET-LSIWTYYSKMQKVFNEYSDVVENLCKALIWNKSLMKKLQGSQFDVILADAVGPCGELLAELLKTPLVYSLRFCPGYRCEKFSGGLPLPPSYVPVVLSELSDRMTFVERVKNMLQMLYFDFWFQPFKEKSWSQFYSDVLG----RPTTLTEMMGKADIWLIRTFWDLEFPHPFLPNFDFVGGLHCKPAKPLPREMEEFVQSSGEHGVVVFSLGS-MVKNLTEEKANVVASALAQIPQKVVWRFDGKKPDTLGSNTRLYKWIPQNDLLGHPKTKAFVAHGGTNGIYEAIYHGIP-IVGIPLFADQPDNINHMVAKGAAVRVDFSILSTTGLLTALKIVMNDPSYKENAMRLSRIHHDQPVKPLDRAVFWIEYVMRHKGAKHLR----STLHDLSWFQYHSLDVIGFLLLCVVGVVFIITKFCLFCCRK-TANMGKKKKE*-----------------------------------------------------------------
>R. norvegicus Ugt2b17 gi31543922
----------------MPGKWIS--ALLLLQISCCFQ--SGNCGKVLVWPMEFSHWMNIKTILDELVQRGHEVTVLKPSAYYVLDP-KKSPDLKFETFPTSVSKDELENYFIKLVDVWTYELQR-DTCLSYSPLLQNMIDGFSDYYLSLCKDTVSNKQLMAKLQESKFDVLLSDPVAACGELIAEVLHIPFLYSLRFSPGYKIEKSSGRFILPPSYVPVILSGMGGPMTFIDRVKNMICTLYFDFWFHMFNAKKWDPFYSEILG----RPTTLAETMGKAEMWLIRSYWDLEFPHPTLPNVDYIGGLQCRPPKPLPKDMEDFVQSSGEHGVVVFSLGS-MVSSMTEEKANAIAWALAQIPQKVLWKFDGKTPATLGPNTRVYKWLPQNDLLGHPKTKAFVTHSGANGVYEAIYHGIP-MVGIPMFGEQHDNIAHMVAKGAAVTLNIRTMSKSDLFNALKEIINNPFYKKNAVWLSTIHHDQPMKPLDKAVFWIEFVMRHKGAKHLR----PLGHDLPWYQYHSLDVIGFLLTCSAVIAVLTVKCFLFIYRL-FVKKEKKMKNE*----------------------------------------------------------------
>R. norvegicus Ugt2b35 gi51948509
----------------MPGKWIS--ALLLLQISFCFK--SGNCGKVLVWPMEYSHWMNIKIILEELVQKGHEVTVLRPSASVFLDP-KETSDLKFVTFPTSFSSHDLENFFTRFVNVWTYELPR-DTCLSYFLYLQDTIDEYSDYCLTVCKEAVSNKQFMTKLQESKFDVVFSDAIGPCGELIAELLQIPFLYSLRFSPGYTIEKYIGGVLFPPSYVPMIFSGLAGQMTFIERVHNMICMLYFDFWFQTFREKKWDPFYSKTLG----RPTTLAEIMGKAEMWLIRSYWDLEFPHPISPNVDYIGGLHCKPAKPLPKDIEDFVQSSGEHGVVVFSLGS-MVRNMTEEKANIIAWALAQIPQKVLWRFDGKKPPTLGPNTRLYKWLPQNDLLGHPKTKAFVTHGGANGIYEAIHHGIP-MIGIPLFGEQHDNIAHMVAKGAAVEVNFRTMSKSDMLNALEEVINNPFYKKNAMWLSTIHHDQPTKPLDRAVFWIEFVMRHKGAKHLR----SLGHNLPWYQYHSLDVIGFLLTCVAVTVVLALKCFLFVYRF-FVKKEKKTKNE*----------------------------------------------------------------
>R. norvegicus Ugt2b7 gi27545411
----------------MPQKWIS--ALLLLQISFCFR--SGNCGKVLVWPLEYSHWMNLKIILDELVQRGHEVTVLRPSSSVSLDP-KKASGLVYETSPTTSNNDEVEKSFYPVGDMWTYDVPK-YTCLRYYPSLNKMFGQFSDLWLQLCREVVSNKELIAKLKESQFDVVLSDAVGPCGELIAEILQLPFVYSLRFATAPGIEKYSAGQPFPPSYVPIILSGFSGQMTFMERVENMLCLLYFDSWFESFPAKDWDPFFSEILG----RPTTMVDTMKKAEIWLIRSYWDLEFPRPSLPNIEFVGGLHCQPAKPLPKEMEDFAQSSGEHGVWVFSLGS-MIRNITQERANTIASALAQIPQKVFWRFEGKKPDTLGPNTRVFKWIPQNDLLGHPKTKAFVTHGGANGIYESIHYGIPPMVGIPLFAEQRDNVAHMVAKGAAVSIDFHTMSSSDLLNALKAVINNPSYKKKVMWLSAIHHDQPLKPLDRAVFWIEFVMRHKGAKHLR----PLAHNLALVSVHSLDVIGFLLACVLAIVLLAVKCCLFLYRF-FVKVAKNKRD*-----------------------------------------------------------------
>S. scrofa UGT2C1-like LOC100624700 XM 003356957
------------------MKTVKGVCVFFILHLCFFD--PGRTGKVLVWPADFSHWINLKVILEELHLRGHELTVLVPSPSLLLDH--TKIPFKVEVLQLPVTQETLMKELDTELYTASFELPK-LSWWDQQVALTKMVKRFFITAKRVCDSAVTNKELLSRLQAAKFDVCIADPLSFCGELVAQLLNIPFVYSFRASYGNTMERLCAGLPMPSSYVPSSASRLTDKMTFMQRLKNWLLYTMSDVMYLYYLFPEWDEYYSKVLG----KPTTLCEVMGKAEMWLIRTYWDFEFPHPYLPNFEFVGGLQCKPAKQLPQELEEFVQSSGRDGVVVFTLGS-MVKNLTEEKSNMVASALAQIPQKVLWRYKGKKPETLGANTRLYEWIPQNDLLGHPQTRAFITHCGTNGIYEAIYHGVP-VVGIPLFGDQFDNIARVQAKGAAVQLDLNTMTSSDLLKALRTVINNSSYKENAMKLSRIHHDQPVKPLDRAVFWIEFVMNHKGARHLR----PAVHDLTWYQYHSLDVIGFLLACVAVVVFLVTKCCLFCCWK-FGKISTKRKRE*----------------------------------------------------------------
>S. suricatta UGT2B31 XM 029931339 LOC115284844
---------------MMSMKWIS--VLLLLHLSCYFS--SGSCGKVLVWPTEYSHWINIKTILDELVQRGHEVTVLTSSSSVLVDP-SKPSPIKYEIYHAHLPKGDFETFIRKIIKKWIYDIPI-DTFWAYFSQLQEVFWEYSHCIEKLCKDVVLNKKLMTKLKESKFDVILADAIGPCGELLAELFKVPLVYSLRFSPGYTFEKYRGGLPLPPSYVPVIMSELSDQMTFMERVKNMLYVLYFDFWFQTLDEKRWDQFYSEVLG----RPTTFSELMRKAEIWLIRTYWDFDFPHPVLPHFKFVGGLHCKPAKPLPREMEEFVQSSGENGIVVFTLGS-MVSNISEERANMIASALAQIPQKVLWRYEGKKPDTLGPNTRLYNWIPQNDLLGHPKTKAFITHGGTNGIYEAIYHGIP-MVGIPLFADQPDNIAHIKARGAAVRLNFHTMSSTDLLTALRTIINDPSYKENAMRLSRIHHDQPTKPLDRAVFWIEFVMRHKGAKHLR----PASHDLTWVQYHSLDVIAFLLACVATAILVTTKCCLFCCQK-FAKMGKKEKKE*----------------------------------------------------------------
>U. arctos horribilis UGT2A3-like XM 026509006 LOC113262552
------------------MVAKEWISAIVLLQLCYTG--CGLCGKVLVWPCDMSHWLNLKIILEELTERGHEVTVLVSPESFIIDY-SKASTLKFEVVPMSPNREKAEKTLNDFLDVATNVMPT-LSAWQSAMKLQEFLLRETGNLKLLCESVVYNRSFMKKLQETHYDVMVIDPVLPCGELIAELLTVPFVYTLRVSIGETLEKYCGKLPAPLSYVPVAMVGLTDRMTFLQRVKNVMFFIFSNFWIQQLDTQVWNQFYSEALG----RPTTLCEIMGKAEIWLIRTYWDFEFPRPYLPNFEFVGGLHCKPAKPLPKEMEEFVQSSGEDGVVVFSLGS-MVKNLTDEKANLIASALAQIPQKVLWRYKGKKPATLGANTRLYDWIPQNDLLGHPKTKAFITHGGTNGIYEAIYHGVP-MVGVPMFADQPDNIAHMKAKGAAVEVNINTMTSEDLLTALRTVINEPSYKENATRLSRIHHDQPVKPLDRAVFWIEFVMRHKGAKHLR----PAAHNLTWFQYHSLDVIGFLLACVATAIFLVTKCCLFSCRK-FGKTGKKKKRE*----------------------------------------------------------------
>U. arctos horribilis UGT2B31-like XM 026508996 LOC113262548
----------------MSMKWIS--VLLLLQLSCYFS--SGSCGKVLVWPTDYSHWINIKTILDELVQRGHEVTVLTSSASILVDP-SKSSAIKYEVYPTHLLGNDFEDFFRKMLDILIYNIPR-DTFWAYFSQMQEIFWEYSDCIQKFCKDVVLNRKLMTKLQESRFDVVLADTIGPCGELLAELLKIPLVYSLRFSPGYALEKHSGGLPFPPSYVPVILSELSDQMTFMERVKNMIYVLYFDFWFQAFNEKSWDRFYSEVLG----RPTTLSELMGKAQIWLIRTYWDFEYPRPLLPNFEFVGGLHCKPAKPLPKEMEEFVQSSGENGIVVFTLGS-MIKTMPEERANTIASALAQIPQKVLWRFDGKKPDTLGPNTQLYKWIPQNDLLGHPKTKAFITHGGANGIYEAIYHGIP-MVGIPLFADQPGNIAHMKAKGAAVSLDFHTMSSTDLLNALRMVINDTSYKENAMTLSRIHHDQPIKPLDRAVFWIEFVMRHKGAKHLRPHLRPASYKLTWFQYHFLDVIGFLLASVATVTFLVIKCCLFCCRK-FKKRKKGNRLLRHSRHSKLASIRSLHLIQTLWIKLWQILLHFIRPMSHPNILLLVKYIALVYPFYPKGEITLCIF*
>U. arctos horribilis UGT2C1-like XM 026508997 LOC113262549
------------------MRTMKGFYVLFTLHLCFLD--SGKTGKILVWPSDSSHWINLKVILDQLQRHGHEITILVPSPNHLFDL--TKIPFNVENLQLPVTKETLKEELDTILYIASFEMPK-LSWWDRRAKLREMGKRFFRVAKRICDSAITNKELLSRLQAAKFDICLADPLSFCGELLAELLNIPFIYSFRFSHGSVIERLCAQLPTPSSYVPGSTSGLTDSMTFVQRLENWLLYIMSDIMFLYFLFPEWDEYYSKILG----KPTTLCEIMGKAEMWLIRTYWDFEFPYPYLPNFEFVGGLHCKPAKPLPKELEEFVQSSGKDGIVVFTLGS-MIKNLTEEKSNIIASALAQIPQKVLWKYTGKKPDTLGPNTRLYEWIPQNDLLGHPKTRAFITHCGTNGIYEAIYHGIP-MVGIPMFGDQPDNIARIKAKGAAVEVDLHTMTSSNLLNALNEVINNPFYKENAMTLSRIHHDQPMKPLDRAVFWIEFVMRHKGAKHLR----PASHDLTWFQYHSLDVIGFLLACVATTILLVSKCCLFCCWK-FGKTGKKNKRE*----------------------------------------------------------------
>U. maritimus UGT2B31 XM 040625491 LOC103679183
----------------MSMKWIS--VLLLLQLSCYFS--SGSCGKVLVWPTEYSHWINIKTILDELVQRGHEVTVLTSSASILVDP-SKSSAIKYEVYPAHLLGNDFEDFFRKMLDILIYNIPR-DTFWAYFSQMQEIFWEYSDCIQKFCKDVVLNRKLMTKLQESRFDVVLADTIGPCGELLAELLKIPLVYSLRFSPGYALEKHSGGLPFPPSYVPVILSELSDQMTFMERVKNMIYVLYFDFWFQAFNEKSWDRFYSEVLG----RPTTLSELMGKAQIWLIRTYWDFEFPRPLLPNFEFVGGLHCKPAKPLPKEMEEFVQSSGENGIVVFTLGS-MIKTMPEERANTIASALAQIPQKVLWRFDGKKPDTLGPNTQLYKWIPQNDLLGHPKTKAFVTHGGTNGIYEAIHHGIP-MVGIPLFADQPDNIAHMKAKGAAVSLDFHTMSSTDLLNALRMVINDTSYKENAMTLSRIHHDQPIKPLDRAVFWIKFVMRHKGAKHLR----PASHDLTWFQYHSLDVIGFLLACVATAVFVTTQCCLFCYRK-CAKRGKKEKKE*----------------------------------------------------------------
>U. maritimus UGT2B4-P XM 040625251
----------------MSMKWIS--VLLLLQLSCYFS--SGSCGKVLVWPTEYSHWINIKTILDELVQRGHEVTVLTSSASILVDP-SKSSAIKYEVYPAHLLRNDFEDVFRKLLDTWIYNLPR-DTFWAYFSQMQEMMWEYSDCIQKFCKDVVLNRKLMTKLQESRFDVVLADTVGPCGELLAELLKIPLVYSLRFSPGYAFEKHSGGLPFPPSYVPVILSELSDQMTFMERVKNMIYVLYFDFWFQAFNEKNWNQFYSEVLG----RPTTLSELMGKAQIWLIRTYWDFEFPRPLLPNFEFVGGLHCKPAKPLPKEMEEFVQSSG?NGIVVFTLG?-MIKTMPEERAN?IASALAQIPQKVLWRFDGKKPDTLGPNTRLYKWIPQNDLLGHPKTKAFITHGGTNGIYEAIHHGIP-MVGIP?FADQPDNIAHMKAKGAAVSLDFHTMSSTDLLNALRMVINDTSYSRNAMTLSRIHHDQPIKPLDRAVFWIEFVMRHKGAKHLR----PASHDLTWFQYHSLDVIGFLLACVATAVFVTTQCCLFCYRK-CAKEGRRKKE*-----------------------------------------------------------------
>V. vulpes UGT2B31 LOC112923692 XM 026003526
----------------MSTKWIS--VLLLLQLSCYFS--SGSCGKVLVWPTEYSHWINVKTILDELVQRGHEVTVLTSSASILVDP-NKLSAIKFEIYSAHLSRGDFEALFIKLLNIWIYDIPK-DSFWAYFSVMQEIFWEFYESAEKLCKDVVLNKKLMTKLQESKFDLILAVAVGPCRELLAELLKIPLVYSLRFSPGYAFEKHIGGLPLPPSYAPVILSELTDQMTFMERVKNMLYVLYFDFWFQTMNEKSWDQFYSEVLG----RPTTLYELMRKADIWLIRTYWDLEFPRPLLPHFDFVGGLHCKPAKPLPKEMEEFVQSSGENGIVVFSLGS-MVNNMPEERANVIASALAQIPQKVLWRFDGKKPETLGPNTRLYKWLPQNDLLGHPKAKAFITHGGTNGIYEAIYHGIP-MVGIPLFADQADNIVHMKAKGAAIRLDFSTMSSADLLNALRTVINDPSYKENAMKLSRIQHDQPLKPLDRAVFWIEYVMRHKGAKHLR----PASHDLTWLQYHSLDVIGFLLACVATAIFVTTQCCLFCCRK-VAKTGQKIKKE*----------------------------------------------------------------
>V. vulpes UGT2B31-like LOC112923693 XM 026003527
----------------MSMKWIS--VLLLLQLSCYFS--SGSCGKVLVWPTEYSHWINVKTILDELVQRGHEVTVLTSSASILVDP-NKLSAIKFEIYSAHLSRGDFEALFIKLLKTWTYDMPK-DSFWAYFSVMQEMFWEYYECFQKLCKDVVLNKKLMTKLQESKFDLILADTIGPCGELLAELLKIPLVYTLRFSAGYAFEKHSGGLPLPPSYVPVILSELTDQMTFMERVKNMLYVLYFDFWFQTMNEKSWDQFYSEVLG----RPTTVYELMRKADIWLIRTYWDLEFPRPLLPHFEFVGGLHCKPAKPLP---------------------------------------------KVLWRFDGKKPDTLGPNTRLYKWLPQNDLLGHPKAKAFITHGGTNGIYEAIYHGIP-MVGIPLFADQADNIVHMKAKGAAIRLDFSTMSSADLLNALRTVINAPSYKENAMKLSRIQHDQPLKPLDRAVFWIEYVMRHKGAKHLR----PASHDLTWFQYHSLDVIGFLLACVATAMFVTTQCCLFCCRK-VAKTGQKIKKE*----------------------------------------------------------------
>XM 003985308.3:1-1587 PREDICTED: Felis catus UDP-glucuronosyltransferase 2A1 (LOC101087059) transcript variant X4 mRNA
--------------------MLNKNILLLCLQISLLG--ITLGGNVLIWPMEGSHWLNIKIIIDELIEKEHNVTVLVASGALFITP-TSTPSLTFEIYKVAFGKERIEGLIKDFVLTWMEKRPSPSTIWRFYQDIAKVIKDFHMISREICDGVLKNQKLMEKLKKSKFEVLISDPVFPCGDIVALKLGIPFMYSLRFSPASTVEKHCGKVPYPPSYVPATLSELTDQMSFTDRIRNFISYSLQDYMFNTL-WKSWDSYYSKALG----RPTTLCEVMGKAEIWLIRTYWDFEFPRPYLPNFEFVGGLHCKPAKPLPKEMEEFVQSSGEDGIVVFSLGS-MVRNLSDEKANLIASALAQIPQKVLWRYKGKKPATLGANTRLYDWIPQNDLLGHPKTKAFITHGGTNGIYEAIYHGVP-MVGVPMFADQPDNIAHMKAKGAAVEVNINTMTSEDLLNALRTVINESSYKENATRLSRIQHDQPVKPLDRAVFWIEFVMRHKGAKHLR----PAAHDLTWFQYHSFDVIGFLLVCAATAIFLVTKCCLFSCQK-LGKTGKKKKRE*----------------------------------------------------------------
>XM 004392886.1:3-1613 PREDICTED: Odobenus rosmarus divergens UDP-glucuronosyltransferase 2A1 (LOC101380145) transcript variant X3 mRNA
------------MVFRMDITMPKKFVQLLVFNLTLTE--IVLSGNVLIWPTDGSHWLNIKIILEELIQRNHNVTVLASSTALFINF-NPDSPVNLEVIPVSYLKSNIESVIEHVIKLWLDHRPTPLTLWTFYKELGKFLDTSFRINIQICDGVLNNPKLMAKLQKGGFDVLVADPVTLCGDLLALKLGIPFVYTLRFSPASTVERHCGKIPAPASYVPAALSELTDQMTFGERVKNIISYSLQDYIFQSY-WGEWNSYYSKVLG----RPTTLCEIMGKAEIWLIRTYWDFEFPRPYLPNFEFVGGLHCKPAKPLPKEMEEFVQSSGEDGVVVFSLGS-MVKNLTDERANLIASALAQIPQKVLWRYKGKKPATLGANTRLYDWIPQNDLLGHPKTKAFITHGGTNGIYEAIYHGIP-MVGVPMFADQPDNIAHMKAKGAAVEVNINTMTSEDLLSALRTVINEPSYKENAMRLSKIHHDQPVKPLDRAVFWIEFVMRHKGAKHLR----PAAHNLTWFQYHSLDVIGFLLACVATAIFLVTKCCLFSCRK-FCKTGKKKKRE*----------------------------------------------------------------
>XM 004766337.2:1-1587 PREDICTED: Mustela putorius furo UDP-glucuronosyltransferase 2A1 (LOC101691729) transcript variant X4 mRNA
--------------------MLNKNILLFSLKISLLG--ITLCGNVLIWPMEGSHWLNIKIIIDELIKKEHNVTVLVASGALFISP-ASKPSLMFEIYKVPFGKERIEGIIKDFVLTWMENRPSPSTIWRFYQEIARVLKDFHILSREICDGVLKNQNLMDKLKKSKFEVLISDPVFPCGDIVALKLGIPFMFSLRFSPASTVEKHCGKVPFPPSYVPAILSELSDQMSFTDRVRNFISYHLQDYMFDSL-WKSWDSYYSEALG----RPTTLCEIMGKAEIWLIRTYWDFEFPRPYLPNFEFVGGLHCKPAKPLPKEMEEFVQSSGEDGIVVFSLGS-MVKNLTDEKANLIASALAQIPQKVLWRYKGKKPATLGDNTRLYDWIPQNDLLGHPKTKAFITHGGTNGIYEAIYHGIP-MVGVPMFADQPDNIAHMKAKGAAVEVDISTMTSEDLLNALRTVINEPSYKENATRLSRIHHDQPVKPLDRAVFWIEFVMRHKGAKHLR----PAAHNLTWFQYHSLDVIGFLLACVAAAIFLVTKCCLFSYQK-FGKTGKKKKRE*----------------------------------------------------------------
>XM 006729318.2:93-1679 PREDICTED: Leptonychotes weddellii UDP-glucuronosyltransferase 2A1 (LOC102726664) transcript variant X4 mRNA
--------------------MLNKNILLLSLTISLLG--ITLGGNVLIWPMEGSHWLNIKILIDELIKKEHNVTVLVASGALFISP-TSNSSLIFEIYKVPFGKERIEGVIKDFVLTWMENRPSPSTIWRFYQEIARVIKNFHILSREICDGVLKNQKLMDKLKKSKFDILISDPVFPCGDIVALKLGIPFMYSLRFSPASTVEKHCGKVPFPPSYVPAILSELTDQMSFTDRVRNFISYHLQDYMFDTL-WKSWDSYYSEALG----RPTTLCEIMGKAEIWLIRTYWDFEFPRPYLPNFEFVGGLHCKPAKPLPKEMEEFVQSSGEDGIVVFSLGS-MVKNLKDEKANLIASAFAQIPQKVLWKYKGKKPATLGANTRLYDWIPQNDLLGHPKTKAFITHGGTNGIYEAIYHGVP-MVGVPMFADQPDNIAHMKAKGAAVEVNINTMTSEDLLNALRTVINEPSYKENAMRLSKIHHDQPVKPLDRAVFWIEFVMRHKGAKHLR----PAAHNLTWFQYHSLDVIGFLLACVATAIFLVTKCCLFSCRK-FGKTGKKKKRE*----------------------------------------------------------------
>XM 006729319.2:3-1613 PREDICTED: Leptonychotes weddellii UDP-glucuronosyltransferase 2A1 (LOC102726664) transcript variant X2 mRNA
------------MVFRMDITMPKKFVQLLVFNLTLTE--IVLSGNVLIWPTDGSHWLNIKIILEELIQRNHNVTVLASSTALFINS-NPDSSVNFEVIPVSYLNSNIESLIEHMIKLWLDHRPTLLTLWTFYKELGKLLDTFFRINIQICDGVLNNPKLMARLQKGGFDVLVADPVTICGDLVALKLGIPFVYTLRFSPASTVERHCGKIPAPASYVPAALSELTDKMTFGERVKNTISYPLQDYIFQSY-WGEWNSYYSKVLG----RPTTLCEIMGKAEIWLIRTYWDFEFPRPYLPNFEFVGGLHCKPAKPLPKEMEEFVQSSGEDGIVVFSLGS-MVKNLKDEKANLIASAFAQIPQKVLWKYKGKKPATLGANTRLYDWIPQNDLLGHPKTKAFITHGGTNGIYEAIYHGVP-MVGVPMFADQPDNIAHMKAKGAAVEVNINTMTSEDLLNALRTVINEPSYKENAMRLSKIHHDQPVKPLDRAVFWIEFVMRHKGAKHLR----PAAHNLTWFQYHSLDVIGFLLACVATAIFLVTKCCLFSCRK-FGKTGKKKKRE*----------------------------------------------------------------
>XM 007086907.3:1-1587 PREDICTED: Panthera tigris UDP-glucuronosyltransferase 2A1 (LOC102968284) transcript variant X3 mRNA
--------------------MLNKNILLLCLQISLLG--ITLGGNVLIWPMEGSHWLNIKIIIDELIEKGHNVTVLVASGALFITP-TSTPSLTFEIYKVAFGKERIEGLIKDFVLTWMEKRPSPSTIWRFYQDIAKVIKDFHMVSREICDGVLKNQKLMDKLKKSKFEVLISDPVFPCGDIVALKLGIPFMYSLRFSPASTVEKHCGKVPFPPSYVPATLSELTDQMSFTDRIRNFISYSLQDYMFNTL-WKSWDSYYSKALG----RPTTLCEVMGKAEIWLIRTYWDFEFPRPYLPNFEFVGGLHCKPAKPLPKEMEEFVQSSGEDGIVVFSLGS-MVRNLSDEKANLIASALAQIPQKVLWRYKGKKPATLGANTRLYDWIPQNDLLGHPKTKAFITHGGTNGIYEAIYHGVP-MVGVPMFADQPDNIAHMKAKGAAVEVNINTMTSEDLLNALRTVINEPSYKENATRLSRIQHDQPVKPLDRAVFWIEFVMRHKGAKHLR----PAAHDLTWFQYHSFDVIGFLLVCVATAIFLVTKCCLFSCQK-LGKTGKKKKKE*----------------------------------------------------------------
>XM 008683691.2:1-1587 PREDICTED: Ursus maritimus UDP-glucuronosyltransferase 2A1 (LOC103656322) transcript variant X4 mRNA
--------------------MLNKNVLLWSLTISLLG--ITLGGNVLIWPMEGSHWLNIKIIIDELIKKEHNVTVLVASGALFITP-TSNSSLMFEIYKVPFGKERIEGIIKNFVLTWMENRPSPSTIWRFYQEIAKVIKDFHMLSREICDGVLKNPKLMDKLKKSKFEVLISDPVFPCGDIVALKLGIPFMYSLRFSPASTVEKHCGKVPFPPSYVPAILSELTDQMSFTDRVRNFMSYHLQDYMFDTL-WKSWDSYYSEALG----RPTTLCEIMGKAEIWLIRTYWDFEFPRPYLPNFEFVGGLHCKPAKPLPKEMEEFVQSSGEDGVVVFSLGS-MVKNLTDEKANLIASALAQIPQKVLWRYKGKKPATLGANTQLYDWIPQNDLLGHPKTKAFITHGGTNGIYEAIYHGVP-MVGVPMFADQPDNIAHMKAKGAAVEVNINTMTSEDLLTALRTVINEPSYKENATRLSRIHHDQPVKPLDRAVFWIEFVMRHKGAKHLR----PAAHNLTWFQYHSLDVIGFLLACVATAIFLVTKCCLFSCRK-FGKTGKKKKRE*----------------------------------------------------------------
>XM 012564421.1:93-1679 PREDICTED: Odobenus rosmarus divergens UDP-glucuronosyltransferase 2A1 (LOC101380145) transcript variant X2 mRNA
--------------------MLNKNILLLSLTISLLG--ITLGGNVLIWPMEGSHWLNIKILIDELIKKEHNVTVLVASGALFISP-TSNPSLIFEIYEVPFGKERIEGVIKDFVLTWMENRPSPSTIWRFYQEIARVIKNFHILSREICDGVLKNQKLMDKLKKNRFDILISDPVFPCGDIVALKLGIPFMYSLRFSPASTVEKHCGKVPFPPSYVPAILSELTDQMSFTDRVRNFISYHLQDYMFDTL-WKSWDSYYSEALG----RPTTLCEIMGKAEIWLIRTYWDFEFPRPYLPNFEFVGGLHCKPAKPLPKEMEEFVQSSGEDGVVVFSLGS-MVKNLTDERANLIASALAQIPQKVLWRYKGKKPATLGANTRLYDWIPQNDLLGHPKTKAFITHGGTNGIYEAIYHGIP-MVGVPMFADQPDNIAHMKAKGAAVEVNINTMTSEDLLSALRTVINEPSYKENAMRLSKIHHDQPVKPLDRAVFWIEFVMRHKGAKHLR----PAAHNLTWFQYHSLDVIGFLLACVATAIFLVTKCCLFSCRK-FCKTGKKKKRE*----------------------------------------------------------------
>XM 015074499.2:1-1611 PREDICTED: Acinonyx jubatus UDP-glucuronosyltransferase 2A1 (LOC106977026) transcript variant X3 mRNA
------------MVFVMDITMSKKFVQLLVFILTLTK--IVLNGNVLIWPTDGSHWLNIELILEELIQRNHNVTVLASSATLFINS-NPDSPVNFEVIPISYKSSNIDSLIEHMIMLWIDHRPTPLTLWTFYKELGKFLDAAFQMNIQICDGVLNNTKLLARLQEGGFDVLLADPVTVCGDLVALKLGIPFVYTLRFSPASTVERHCGKIPAPASYVPAALSELTDHMTFGERVKNTISYLLQDYIFESY-WGEWNSYYSKVLG----RPTTLCEVMGKAEIWLIRTYWDFEFPRPYLPNFEFVGGLHCKPAKPLPKEMEEFVQSSGEDGIVVFSLGS-MVRNLSDEKANLIASALAQIPQKVLWRYKGEKPATLGANTRLYDWIPQNDLLGHPKTKAFITHGGTNGIYEAIYHGVP-MVGVPMFADQPDNIAHMKAKGAAVEVNINTMTSEDLLNALRTVINEPSYKENATRLSRIQHDQPVKPLDRAVFWIEFVMRHKGAKHLR----PAAHDLTWFQYHSFDVIGFLLVCAATAIFLVTKCCLFSCQK-LGKTGKKKKRE*----------------------------------------------------------------
>XM 015074500.2:1-1587 PREDICTED: Acinonyx jubatus UDP-glucuronosyltransferase 2A1 (LOC106977026) transcript variant X4 mRNA
--------------------MLNKNILLLCLQISLLG--ITLGGNVLIWPMEGSHWLNIKIIIDELIEKEHNVTVLVASGALFITP-TSTPSLTFEIYKVAFGKERIEGLIKNFVLTWMEKRPSPSTIWRFYQDIAKVIKDFHMISREICDGVLKNQKLMEKLKKSKFEVLISDPVFPCGDIVALKLGIPFMYSLRFSPASTVEKHCGKVPYPPSYVPATLSELTDQMSFTDRIRNFISYSLQDYMFNTL-WKSWDSYYSKALG----RPTTLCEVMGKAEIWLIRTYWDFEFPRPYLPNFEFVGGLHCKPAKPLPKEMEEFVQSSGEDGIVVFSLGS-MVRNLSDEKANLIASALAQIPQKVLWRYKGEKPATLGANTRLYDWIPQNDLLGHPKTKAFITHGGTNGIYEAIYHGVP-MVGVPMFADQPDNIAHMKAKGAAVEVNINTMTSEDLLNALRTVINEPSYKENATRLSRIQHDQPVKPLDRAVFWIEFVMRHKGAKHLR----PAAHDLTWFQYHSFDVIGFLLVCAATAIFLVTKCCLFSCQK-LGKTGKKKKRE*----------------------------------------------------------------
>XM 019468268.1:15-1611 PREDICTED: Panthera pardus UDP-glucuronosyltransferase 2A1 (LOC109278177) transcript variant X3 mRNA
----------------?DIPMSKKFVQLLVFILTLTK--IVLNGNVLIWPTDGSHWLNIELILEELIQRNHNVTALASSATLFINS-NPDSPVNFEVIPISYKSSNIDSLIEHMIMLWIDHRPTPLTLWTFYKELGKFLDAAFRMNIQICDGVLNNTKLLARLQEGGFDVLLADPVTVCGDLVALKLGIPFVYTLRFSPASTVERHCGKIPAPASYVPAALSELTDHMTFGERVKNTISYLLQDYIFESY-WGEWNSYYSKVLG----RPTTLCEVMGKAEIWLIRTYWDFEFPRPYLPNFEFVGGLHCKPAKPLPKEMEEFVQSSGEDGIVVFSLGS-MIRNLSDEKANLIASALAQIPQKVLWRYKGKKPATLGANTRLYDWIPQNDLLGHPKTKAFITHGGTNGIYEAIYHGVP-MVGVPMFADQPDNIAHMKAKGAAVEVNINTMTSEDLLNALRTVINEPSYKENATRLSRIQHDQPVKPLDRAVFWIEFVMRHKGAKHLR----PAAHDLTWFQYHSFDVIGFLLVCVATAIFLVTKCCLFSCQK-LGKTGKKKKRE*----------------------------------------------------------------
>XM 019468279.1:1-1587 PREDICTED: Panthera pardus UDP-glucuronosyltransferase 2A1 (LOC109278177) transcript variant X4 mRNA
--------------------MLNKNILLLCLQISLLG--ITLGGNVLIWPMEGSHWLNIKIIIDELIEKEHNVTVLVASGALFITP-TSTPSLTFEIYKVAFGKERIEGLIKDFVLTWMEKRPSPSTIWRFYQDIAKVIKDFHMVSREICDGVLKNQKLMDKLKKSKFEVLISDPVFPCGDIVALKLGIPFMYSLRFSPASTVEKHCGKVPFPPSYVPATLSELTDQMSFTDRIRNFISYSLQDYMFNTL-WKSWDSYYSKALG----RPTTLCEVMGKAEIWLIRTYWDFEFPRPYLPNFEFVGGLHCKPAKPLPKEMEEFVQSSGEDGIVVFSLGS-MIRNLSDEKANLIASALAQIPQKVLWRYKGKKPATLGANTRLYDWIPQNDLLGHPKTKAFITHGGTNGIYEAIYHGVP-MVGVPMFADQPDNIAHMKAKGAAVEVNINTMTSEDLLNALRTVINEPSYKENATRLSRIQHDQPVKPLDRAVFWIEFVMRHKGAKHLR----PAAHDLTWFQYHSFDVIGFLLVCVATAIFLVTKCCLFSCQK-LGKTGKKKKRE*----------------------------------------------------------------
>XM 021702305.1:1-1587 PREDICTED: Neomonachus schauinslandi UDP-glucuronosyltransferase 2A1 (LOC110591405) transcript variant X3 mRNA
--------------------MLNKNILLLSLTISLLG--ITLGGNVLIWPMEGSHWLNIKILIDELIKKEHNVTVLVASGALFISP-TSNPSLIFEIYKVPFGKERIEGVIKDFVLTWMENRPSPSTIWRFYQEIARVIKNFHILSREICDGVLKNQKLMDKLKKSKFDILISDPVFPCGDIVALKLGIPFMYSLRFSPASTVEKHCGKVPFPPSYVPAILSELTDQMSFTDRVRNFISYHLQDYMFDTL-WKSWDSYYSEALG----RPTTLCEIMGKAEIWLIRTYWDFEFPRPYLPNFEFVGGLHCKPAKPLPKEMEEFVQSSGEDGIVVFSLGS-MVKNLKDERANLIASAFAQIPQKVLWKYKGKKPATLGANTRLYDWIPQNDLLGHPKTKAFITHGGTNGIYEAIYHGVP-MVGVPMFADQPDNIAHMKAKGAAVEVNINTMTSEDLLNALRTVINEPSYKENAMRLSKIHHDQPVKPLDRAVFWIEFVMRHKGAKHLR----PAAHNLTWFQYHSLDVIGFLLACVATAIFLVTKCCLFSCRK-FGKTGKKKKRE*----------------------------------------------------------------
>XM 022505992.1:1-1611 PREDICTED: Enhydra lutris kenyoni UDP-glucuronosyltransferase 2A1 (LOC111149084) transcript variant X2 mRNA
------------MVFIMDITMPKKFVQLLVFNLTLTQ--IVLSGNVLIWPTDGSHWLNIEIILEELIQRNHNVTVLASSTTLLINS-NPDSPVNFEVIPVSYTDSNVDSLVEHMIMLWMDHRPTPLTLWTFYKELGNLLDTFFRINIQICDGVLNNPKLMARLQKGSFDVLVADPVTICGDLVALKLGIPFVYTLRFSPASTVERHCGKIPAPASYVPAALSELTDQMTFGERVKNTLSYPLQDYIFQSY-WGEWNSYYSKVLG----RPTTLCEIMGKAEIWLIRTYWDFEFPRPYLPNFEFVGGLHCKPAKPLPKEMEEFVQSSGEDGVVVFSLGS-MVKNLTDEKANLIASALAQIPQKVLWRYKGKKPATLGHNTRLYDWIPQNDLLGHPKTKAFITHGGTNGIYEAIYHGIP-MVGLPMFADQPDNIAHMKAKGAAVEVDINTMTSEDLLNALRTVINEPSYKENATRLSRIHHDQPVKPLDRAVFWIEFVMRHKGAKHLR----PAAHNLTWFQYHSLDVIGFLLACVATAIFLVTKCFLFSYRK-FGKTGKKKKRE*----------------------------------------------------------------
>XM 022505995.1:1-1587 PREDICTED: Enhydra lutris kenyoni UDP-glucuronosyltransferase 2A1 (LOC111149084) transcript variant X4 mRNA
--------------------MLNKNILLFSLKISLLG--ITLGGNVLIWPMEGSHWLNIKIIIDELIKKEHNVTVLVASGALFISP-ASKPSLMFEIYKVPFGKERIEGIIKDFVLTWMENRPSPSTIWRFYQEIARVLKDFHILSREICDGVLKNQNLMDKLKKSKFEVLISDPVFPCGDIVALKLGIPFMFSLRFSPASTVEKHCGKVPFPPSYVPAILSELTDQMSFTDRIRNFISYHLQDYMFDTL-WKSWDSYYSEALG----RPTTLCEIMGKAEIWLIRTYWDFEFPRPYLPNFEFVGGLHCKPAKPLPKEMEEFVQSSGEDGVVVFSLGS-MVKNLTDEKANLIASALAQIPQKVLWRYKGKKPATLGHNTRLYDWIPQNDLLGHPKTKAFITHGGTNGIYEAIYHGIP-MVGLPMFADQPDNIAHMKAKGAAVEVDINTMTSEDLLNALRTVINEPSYKENATRLSRIHHDQPVKPLDRAVFWIEFVMRHKGAKHLR----PAAHNLTWFQYHSLDVIGFLLACVATAIFLVTKCFLFSYRK-FGKTGKKKKRE*----------------------------------------------------------------
>XM 025435753.3:1122-2621 PREDICTED: Canis lupus dingo UDP-glucuronosyltransferase 2A1 (LOC112652247) transcript variant X4 mRNA
---------------------------------------------------DGSHWLNIKIILEELIQRNHNVTVLASSTTLFINS-NPDSSVNFEVIPVSFTNDNLDSLIEHMIMLWIDHRPTPLTLWSFYKELGKLLDTFFRINIQICDGVLSNPKLMARLQKRGFDVLVADPVTICGDLVALKLGIPFVYTLRFSPASTVERHCGKIPAPASYVPAALSELTDQMTFGERVKNTISYPLQDYIFQSY-WGEWNSYYSKVLG----RPTTLCEIMGKAEIWLIRTYWDFEFPRPYLPNFEFVGGLHCKPAKPLPKEMEEFVQSSGEDGVVVFSLGS-MVKNLTDEKANLIASALAQIPQKVLWRYKGNKPATLGTNTRLYDWIPQNDLLGHPKTKAFITHGGTNGIYEAIYHGVP-MVGVPMFADQPDNIAHMKAKGAAVEVNINTMTSADLLHALRTVINEPSYKENATRLSRIHHDQPVKPLDRAVFWIEFVMRHKGAKHLR----PASHDLTWFQYHSLDVIGFLLACVATAIFLVTKCCLFSCRK-FSKAGKKKKRE*----------------------------------------------------------------
>XM 025887439.1:1-1587 PREDICTED: Callorhinus ursinus UDP-glucuronosyltransferase 2A1 (LOC112835807) transcript variant X3 mRNA
--------------------MLNKNILLLSLTISLLG--ITLGGNVLIWPMEGSHWLNIKILIDELIKKEHNVTVLVASGALFISP-TSNPSLIFEIYKVPFGKERIEGVIKDFVLTWMENRPSPSTIWRFYQEIARVIKNFHILSREICDGVLKNQKLMDKLKKNRFDILISDPVFPCGDIVALKLGIPFMYSLRFSPASTVEKHCGKVPFPPSYVPAILSELTDQMSFTDRVRNFISYHLQDYMFDTL-WKSWDSYYSEALG----RPTTLCEIMGKAEIWLIRTYWDFEFPRPYLPNFEFVGGLHCKPAKPLPKEMEEFVQSSGEDGVVVFSLGS-MVKNLTDERANLIASALAQIPQKVLWRYKGKKPATLGANTRLYDWIPQNDLLGHPKTKAFITHGGTNGIYEAIYHGIP-MVGVPMFADQPDNIAHMKAKGAAVEVNINTMTSEDLLSALRTVINEPSYKENAMRLSKIHHDQPVKPLDRAVFWIEFVMRHKGAKHLR----PAAHNLTWFQYHSLDVIGFLLACVATAIFLVTKCCLFSCRK-FGKTGKKKKRE*----------------------------------------------------------------
>XM 025887441.1:1-1587 PREDICTED: Callorhinus ursinus UDP-glucuronosyltransferase 2A1 (LOC112835807) transcript variant X4 mRNA
--------------------MPKKFFQLLVFNLTLTE--IVLSGNVLIWPTDGSHWLNIKIILEELIQRNHNVTVLASSTALFINF-NPDSPVNFEVIPVSYLKSNIESLIEHMIKLWLDHRPTPLTLWTFYKELGKLLDTFFRINIQICDGVLNNPKLMARLQKGGFDVLVADPVTLCGDLIALKLGIPFVYTLRFSPASTVERHCGKIPAPASYVPAALSELTDQMTFGERVKNTLSYPLQDYIFQSY-WGEWNSYYSKVLG----RPTTLCEIMGKAEIWLIRTYWDFEFPRPYLPNFEFVGGLHCKPAKPLPKEMEEFVQSSGEDGVVVFSLGS-MVKNLTDERANLIASALAQIPQKVLWRYKGKKPATLGANTRLYDWIPQNDLLGHPKTKAFITHGGTNGIYEAIYHGIP-MVGVPMFADQPDNIAHMKAKGAAVEVNINTMTSEDLLSALRTVINEPSYKENAMRLSKIHHDQPVKPLDRAVFWIEFVMRHKGAKHLR----PAAHNLTWFQYHSLDVIGFLLACVATAIFLVTKCCLFSCRK-FGKTGKKKKRE*----------------------------------------------------------------
>XM 025922431.1:1-1611 PREDICTED: Puma concolor UDP-glucuronosyltransferase 2A1 (LOC112859076) transcript variant X2 mRNA
------------MVFVMDITVSKKFVQLLVFILTLTK--IVLNGNVLIWPTDGSHWLNIELILEELIQRNHNVTVLASSATLFINS-NPDSPVNFEVIPISYKSSNIDSLIEHMIMLWIDHRPTPLTLWTFYKELGKFLDAAFRMNIQICDGVLNNTKLLARLQEGGFDVLLADPVTVCGDLVALKLGIPFVYTLRFSPASTVERHCGKIPAPASYVPAALSELTDHMTFGERVKNTISYLLQDYIFESY-WGEWNSYYSKVLG----RPTTLCEVMGKAEIWLIRTYWDFEFPRPYLPNFEFVGGLHCKPAKPLPKEMEEFVQSSGEDGIVVFSLGS-MVRNLSDEKANLIASALAQIPQKVLWRYKGKKPATLGANTRLYDWIPQNDLLGHPKTKAFITHGGTNGIYEAIYHGVP-MVGVPMFADQPDNIAHMKAKGAAVEVNINTMTSEDLLNALRTVINEPSYKENATRLSRIQHDQPVKPLDRAVFWIEFVMRHKGAKHLR----PAAHDLTWFQYHSFDVIGFLLVCAATAIFLVTKCCLFSCQK-LGKTGKKKKRE*----------------------------------------------------------------
>XM 025922433.1:1-1587 PREDICTED: Puma concolor UDP-glucuronosyltransferase 2A1 (LOC112859076) transcript variant X4 mRNA
--------------------MLNKNILLLCLQISLLG--ITLGGNVLIWPMEGSHWLNIKIIIDELIEKEHNVTVLVASGALFITP-TSTPSLTFEIYKVAFGKERMEGLIKDFVLTWMEKRPSPSTIWRFYQDIAKVIKDFHMISREICDGVLKNQKLMEKLKKSKFEVLISDPVFPCGDIVALKLGIPFMYSLRFSPASTVEKHCGKVPYPPSYVPATLSELTDQMSFTDRIRNFISYSLQDYMFNTL-WKSWDSYYSKALG----RPTTLCEVMGKAEIWLIRTYWDFEFPRPYLPNFEFVGGLHCKPAKPLPKEMEEFVQSSGEDGIVVFSLGS-MVRNLSDEKANLIASALAQIPQKVLWRYKGKKPATLGANTRLYDWIPQNDLLGHPKTKAFITHGGTNGIYEAIYHGVP-MVGVPMFADQPDNIAHMKAKGAAVEVNINTMTSEDLLNALRTVINEPSYKENATRLSRIQHDQPVKPLDRAVFWIEFVMRHKGAKHLR----PAAHDLTWFQYHSFDVIGFLLVCAATAIFLVTKCCLFSCQK-LGKTGKKKKRE*----------------------------------------------------------------
>XM 026003520.1:1-1611 PREDICTED: Vulpes vulpes UDP glucuronosyltransferase family 2 member A2 (UGT2A2) transcript variant X3 mRNA
------------MVLIMDITMPKKFVQLLVFNLTLTE--IVLSGNVLIWPTDGSHWLNIKIILEELIQRNHNVTVLSSSTTLFINS-NADSSVNFEVIPVSFTNDNLDSLIEHMIMLWIDHRPTPLTLWSFYKELGKLLDTFFRINIQICDGVLSNPKLMARLQKRGFDVLVADPVTICGDLVALKLGIPFVYTLRFSPASTVERHCGKIPAPASYVPAALSELTDQMTFGERVKNTISYPLQDYIFQSY-WGEWNSYYSKVLG----RPTTLCEIMGKAEIWLIRTYWDFEFPRPYLPNFEFVGGLHCKPAKPLPKEMEEFVQSSGEDGVVVFSLGS-MVKNLTDEKANLIASALAQIPQKVLWRYKGNKPATLGTNTRLYDWIPQNDLLGHPKTKAFITHGGTNGIYEAIYHGVP-MVGVPMFADQPDNIAHMKAKGAAVEVNINTMTSADLLHALRTVINEPSYKENATRLSRIHHDQPVKPLDRAVFWIEFVMRHKGAKHLR----PASHDLTWYQYHSLDVIGFLLACVATTIFLVTKCCLFTCRK-FNKAGKKKKRE*----------------------------------------------------------------
>XM 026003521.1:17-1587 PREDICTED: Vulpes vulpes UDP glucuronosyltransferase family 2 member A2 (UGT2A2) transcript variant X4 mRNA
-------------------------?LLLSLKISLLG--ITLGGNVLIWPMEGSHWLNIKIIIDELIKKEHNVTVLVASGALFITP-TFNPSLTFEIYKVPFDKGRVEGIIKDFVLTWMENRPSPSTIWRFYQEMAKVIKNFHMLSREICDGVLKNQKLMDKLKKGKFEVLISDPVFPCGDIVALKLGVPFMYSLRFSPASTVEKHCGKVPFPPSYVPAILSELTDQMSFTDRVRNFISYSLQDYMFDTL-WKSWDSYYSKALG----RPTTLCEIMGKAEIWLIRTYWDFEFPRPYLPNFEFVGGLHCKPAKPLPKEMEEFVQSSGEDGVVVFSLGS-MVKNLTDEKANLIASALAQIPQKVLWRYKGNKPATLGTNTRLYDWIPQNDLLGHPKTKAFITHGGTNGIYEAIYHGVP-MVGVPMFADQPDNIAHMKAKGAAVEVNINTMTSADLLHALRTVINEPSYKENATRLSRIHHDQPVKPLDRAVFWIEFVMRHKGAKHLR----PASHDLTWYQYHSLDVIGFLLACVATTIFLVTKCCLFTCRK-FNKAGKKKKRE*----------------------------------------------------------------
>XM 026509003.3:1-1587 PREDICTED: Ursus arctos UDP-glucuronosyltransferase 2A1 (LOC113262550) transcript variant X4 mRNA
--------------------MLNKNVLLWSLTISLLG--ITLGGNVLIWPMEGSHWLNIKIIIDELIKKEHNVTVLVASGALFITP-TSNSSLMFEIYKVPFGKERIEGIIKNFVLTWMENRPSPSTIWRFYQEIAKVIKDFHMLSREICDGVLKNPKLMDKLKKSKFEVLISDPVFPCGDIVALKLGIPFMYSLRFSPASTVEKHCGKVPFPPSYVPAILSELTDQMSFTDRVRNFMSYHLQDYMFDTL-WKSWDSYYSEALG----RPTTLCEIMGKAEIWLIRTYWDFEFPRPYLPNFEFVGGLHCKPAKPLPKEMEEFVQSSGEDGVVVFSLGS-MVKNLTDEKANLIASALAQIPQKVLWRYKGKKPATLGANTQLYDWIPQNDLLGHPKTKAFITHGGTNGIYEAIYHGVP-MVGVPMFADQPDNIAHMKAKGAAVEVNINTMTSEDLLTALRTVINEPSYKENATRLSRIHHDQPVKPLDRAVFWIEFVMRHKGAKHLR----PAAHNLTWFQYHSLDVIGFLLACVATAIFLVTKCCLFSCRK-FGKTGKKKKRE*----------------------------------------------------------------
>XM 027600726.1:1-1587 PREDICTED: Zalophus californianus UDP-glucuronosyltransferase 2A1 (LOC113925968) transcript variant X3 mRNA
--------------------MPKKFFQLLVFNLTLTE--IVLSGNVLIWPTDGSHWLNIKIILEELIQRNHNVTVLASSTALYINF-NPDSPVNFEVIPVSLLKTNIESLIEHMIKLWLDHRPTPLTLWTFYKELGNLLDTFFRINIQICDGVLNNPKLMARLQKGGFDVLVADPVILCGDLIALKLGIPFVYTLRFSPASTVERHCGKIPAPASYVPAALSELTDQMTFGERVKNTLSYPLQDYIFQSY-WGEWNSYYSKVLG----RPTTLCEIMGKAEIWLIRTYWDFEFPRPYLPNFEFVGGLHCKPAKPLPKEMEEFVQSSGEDGVVVFSLGS-MVKNLTDERANLIASALAQIPQKVLWRYKGKKPATLGANTRLYDWIPQNDLLGHPKTKAFITHGGTNGIYEAIYHGIP-MVGVPMFADQPDNIAHMKAKGAAVEVNINTMTSEDLLSALRTVINEPSYKENAMRLSKIHHDQPVKPLDRAVFWIEFVMRHKGAKHLR----PAAHNLTWFQYHSLDVIGFLLACVATAIFLVTKCCLFSCRK-FGKTGKKKKRE*----------------------------------------------------------------
>XM 027600727.1:1-1587 PREDICTED: Zalophus californianus UDP-glucuronosyltransferase 2A1 (LOC113925968) transcript variant X4 mRNA
--------------------MLNKNILLLSLTISLLG--ITLGGNVLIWPMEGSHWLNIKILIDELIKKEHNVTVLVASGALFISP-TSNPSLIFEIYKVPFGKERIEGVINDFVLTWMENRPSPSTIWRFYQEIARVIKNFHILSREICDGVLKNQKLMDKLKKNRFDILISDPVFPCGDIVALKLGIPFMYSLRFSPASTVEKHCGKVPFPPSYVPAVLSELTDQMSFTDRVRNFISYHLQDYIFDSL-WKSWDSYYSEALG----RPTTLCEIMGKAEIWLIRTYWDFEFPRPYLPNFEFVGGLHCKPAKPLPKEMEEFVQSSGEDGVVVFSLGS-MVKNLTDERANLIASALAQIPQKVLWRYKGKKPATLGANTRLYDWIPQNDLLGHPKTKAFITHGGTNGIYEAIYHGIP-MVGVPMFADQPDNIAHMKAKGAAVEVNINTMTSEDLLSALRTVINEPSYKENAMRLSKIHHDQPVKPLDRAVFWIEFVMRHKGAKHLR----PAAHNLTWFQYHSLDVIGFLLACVATAIFLVTKCCLFSCRK-FGKTGKKKKRE*----------------------------------------------------------------
>XM 028100668.1:1-1587 PREDICTED: Eumetopias jubatus UDP-glucuronosyltransferase 2A1 (LOC114206768) transcript variant X3 mRNA
--------------------MLNKNILLLSLTISLLG--ITLGGNVLIWPMEGSHWLNIKILIDELIKKEHNVTVLVASGALFISP-TSNPSLIFEIYKVPFGKERIEGVINDFVLTWMENRPSPSTIWRFYQEIARVIKNFHILSREICDGVLKNQKLMDKLKKNRFDILISDPVFPCGDIVALKLGIPFMYSLRFSPASTVEKHCGKVPFPPSYVPAVLSELTDQMSFTDRVRNFISYHLQDYIFDTL-WKSWDSYYSEALG----RPTTLCEIMGKAEIWLIRTYWDFEFPRPYLPNFEFVGGLHCKPAKPLPKEMEEFVQSSGEDGVVVFSLGS-MVKNLTDERANLIASALAQIPQKVLWRYKGKKPATLGANTGLYDWIPQNDLLGHPKTKAFITHGGTNGIYEAIYHGIP-MVGVPMFADQPDNIAHMKAKGAAVEVNINTMTSEDLLSALRTVINEPSYKENAMRLSKIHHDQPVKPLDRAVFWIEFVMRHKGAKHLR----PAAHNLTWFQYHSLDVIGFLLACVATAIFLVTKCCLFSCRK-FGKTGKKKKRE*----------------------------------------------------------------
>XM 028100669.1:1-1587 PREDICTED: Eumetopias jubatus UDP-glucuronosyltransferase 2A1 (LOC114206768) transcript variant X4 mRNA
--------------------MPKKFFQLLVFNLTLTE--IVLSGNVLIWPTDGSHWLNIKIILEELIQRNHNVTVLASSTALYINF-NPDSPVNFEVIPVSLLKTNIESLIEHMIKLWLDHRPTPLTLWTFYKELGNLLDTFFRINIQICDGVLNNPKLMARLQKGGFDVLVADPVILCGDLIALKLGIPFVYTLRFSPASTVERHCGKIPAPASYVPAALSELTDQMTFGERVKNTLSYPLQDYIFQSY-WGEWNSYYSKVLG----RPTTLCEIMGKAEIWLIRTYWDFEFPRPYLPNFEFVGGLHCKPAKPLPKEMEEFVQSSGEDGVVVFSLGS-MVKNLTDERANLIASALAQIPQKVLWRYKGKKPATLGANTGLYDWIPQNDLLGHPKTKAFITHGGTNGIYEAIYHGIP-MVGVPMFADQPDNIAHMKAKGAAVEVNINTMTSEDLLSALRTVINEPSYKENAMRLSKIHHDQPVKPLDRAVFWIEFVMRHKGAKHLR----PAAHNLTWFQYHSLDVIGFLLACVATAIFLVTKCCLFSCRK-FGKTGKKKKRE*----------------------------------------------------------------
>XM 029931168.1:1-1611 PREDICTED: Suricata suricatta UDP-glucuronosyltransferase 2A1 (LOC115284407) transcript variant X3 mRNA
------------MVFVMDITKSKKFVPLLVFILTLTE--IVLSGNVLIWPTDGSHWLNMEFILEELIQRNHNVTVLASSATLFINS-NPDSPVNFEVIPISYNRRNIDSVIEHMIMLWIDHRPTPLTLWTFFKELGRFLDTIFQMNIQTCEGVLNNTKLLARLQEGAFNVLLADPVTLCGDLVALKLGIPFVYTLRFSPASTVERHCGKIPAPASYVPAALSELTDQMTFGERVKNTISYLLQDYIFQSY-WREWNSYYSKVLG----RPTTLCEVMGKAEIWLIRTYWDFEFPRPYLPNFEFVGGLHCKPAKPLPKEMEEFAQSSGDDGIVVFSLGS-MVKNLTDEKANIIASALAQIPQKVLWRYKGKKPATLGANTRLYDWIPQNDLLGHPKTKAFITHGGTNGIYEAIYHGVP-MVGVPMFADQPDNIAHMKAKGAAVEVNINTMTSEDLLNALRTVINDPSYKENATRLSRIHHDQPVKPLDRAVFWIEFVMRHKGAKHLR----PAAHNLSWFQYHSFDVIGFLLACVATAIFLVTKCCLFSCQK-FGKTGKKKKRE*----------------------------------------------------------------
>XM 029931209.1:1-1587 PREDICTED: Suricata suricatta UDP-glucuronosyltransferase 2A1 (LOC115284407) transcript variant X4 mRNA
--------------------MLNKNILLLSLQISLLG--ITLAGNVLIWPMEGSHWLNVKIIIDELIKKEHNVTVLVASGALFITP-TSTPSLTFEIYKVPFGKERIEGLIKDFVLTWMDKRPSPTTIWRFYQEIAKVIKEFHIISREICDGVLKNEKLMDKLKKSKYEVLISDPVFPCGDIVALKLGIPFMYSLRFSPASTVEKHCGKVPYPPSYVPATLSELTDQMSFTDRVRNFISYSLQDYMFDTL-WKSWDTYYSKALG----RPTTLCEVMGKAEIWLIRTYWDFEFPRPYLPNFEFVGGLHCKPAKPLPKEMEEFAQSSGDDGIVVFSLGS-MVKNLTDEKANIIASALAQIPQKVLWRYKGKKPATLGANTRLYDWIPQNDLLGHPKTKAFITHGGTNGIYEAIYHGVP-MVGVPMFADQPDNIAHMKAKGAAVEVNINTMTSEDLLNALRTVINDPSYKENATRLSRIHHDQPVKPLDRAVFWIEFVMRHKGAKHLR----PAAHNLSWFQYHSFDVIGFLLACVATAIFLVTKCCLFSCQK-FGKTGKKKKRE*----------------------------------------------------------------
>XM 030313748.1:1-1611 PREDICTED: Lynx canadensis UDP-glucuronosyltransferase 2A1 (LOC115512583) transcript variant X3 mRNA
------------MVFVMDITMSKKFVQLLVFILTLTK--IVLNGNVLIWPTDGSHWLNIELILEELIQRNHNVTVLASSATLFINS-NPDSPVNFEVIPISYKSSNIDSLIEHMIMLWIDHRPTPLTLWTFYKELGKFLDAAFRMNIQICDGVLNNTKLLARLQEGGFDVLLADPVTVCGDLVALKLGIPFVYTLRFSPASTVERHCGKIPAPASYVPAALSELTDHMTFGERVKNTISYLLQDYIFESY-WGEWNSYYSKVLG----RPTTLCEVMGKAEIWLIRTYWDFEFPRPYLPNFEFVGGLHCKPAKPLPKEMEEFVQSSGEDGIVVFSLGS-MVRNLSDEKANLIASALAQIPQKVLWRYKGKKPATLGANTRLYDWIPQNDLLGHPKTKAFITHGGTNGIYEAIYHGVP-MVGVPMFADQPDNIAHMKAKGAAVEVNINTMTSEDLLNALRTVINEPSYKENATRLSRIQHDQPVKPLDRAVFWIEFVMRHKGAKHLR----PAAHDLTWFQYHSFDVIGFLLVCAATAIFLVTKCCLFSCQK-LGKTGKKKKRE*----------------------------------------------------------------
>XM 030313749.1:1-1587 PREDICTED: Lynx canadensis UDP-glucuronosyltransferase 2A1 (LOC115512583) transcript variant X4 mRNA
--------------------MLNKNILLLCLQISLLG--ITLGGNILIWPMEGSHWLNIKIIIDELIEKEHNVTVLVASGALFITP-TSTPSLTFEIYKVAFGKERIEGLIKDFVLTWMEKRPSPSTIWRFYQDIAKVIKDFHMISREICDGVLKNQKLMEKLKKSKFEVLISDPVFPCGDIVALKLGIPFMYSLRFSPASTVEKHCGKVPYPPSYVPATLSELTDQMSFTDRIRNFISYSLQDYMFNTL-WKSWDSYYSKALG----RPTTLCEVMGKAEIWLIRTYWDFEFPRPYLPNFEFVGGLHCKPAKPLPKEMEEFVQSSGEDGIVVFSLGS-MVRNLSDEKANLIASALAQIPQKVLWRYKGKKPATLGANTRLYDWIPQNDLLGHPKTKAFITHGGTNGIYEAIYHGVP-MVGVPMFADQPDNIAHMKAKGAAVEVNINTMTSEDLLNALRTVINEPSYKENATRLSRIQHDQPVKPLDRAVFWIEFVMRHKGAKHLR----PAAHDLTWFQYHSFDVIGFLLVCAATAIFLVTKCCLFSCQK-LGKTGKKKKRE*----------------------------------------------------------------
>XM 032334477.1:13-1623 PREDICTED: Mustela erminea UDP glucuronosyltransferase family 2 member A2 (UGT2A2) transcript variant X3 mRNA
------------MVFIMDITMPKKFVQLLVFNLTLTQ--IVLSGNVLIWPTDGSHWLNIEIILEELIQRNHNVTVLASSTTLLINS-NPDSPVNFEVIPVSYTNSNIDSLIEHMIMLWMDHRPTPLTLWTFYKELGNLLDTFFRINIQICDGVLNNPKLMARLQKGSFDVLVADPVTICGDLVALKLGIPFVYTLRFSPASTVERHCGKMPAPASYVPAALSELTDQMTFGERVKNTISYPLQDYIFQSY-WGEWNAYYSKVLG----RPTTLCEIMGKAEIWLIRTYWDFEFPRPYLPNFEFVGGLHCKPAKPLPKEMEEFVQSSGEDGIVVFSLGS-MVKNLTDDKANLIASALAQIPQKVLWRYKGKKPATLGDNTRLYDWIPQNDLLGHPKTKAFITHGGTNGIYEAIYHGIP-MVGVPMFADQPDNIAHMKAKGAAVEVDINTMTSEDLLNALRTVINEPSYKENATRLSRIHHDQPVKPLDRAVFWIEFVMRHKGAKHLR----PAAHNLTWFQYHSLDVIGFLLACVAAAIFLVTKCCLFFYQK-FGKTGKKKKRE*----------------------------------------------------------------
>XM 032334478.1:1-1587 PREDICTED: Mustela erminea UDP glucuronosyltransferase family 2 member A2 (UGT2A2) transcript variant X4 mRNA
--------------------MLNKNILLFSLKISLLG--ITLGGNVLIWPMEGSHWLNIKIIIDELIKKEHNVTVLVASGALFISP-AAKPSLMFEIYKVPFGKERIEGIIKDFVLTWMENRPSPSTIWRFYQEIARVLKDFHILSREICDGVLKNQNLMDKLKKSKFEVLISDPVFPCGDIVALKLGIPFMFSLRFSPASTVEKHCGKVPFPPSYVPAILSELSDQMSFTDRVRNFISYHLQDYMFDSL-WKSWDSYYSEALG----RPTTLCEIMGKAEIWLIRTYWDFEFPRPYLPNFEFVGGLHCKPAKPLPKEMEEFVQSSGEDGIVVFSLGS-MVKNLTDDKANLIASALAQIPQKVLWRYKGKKPATLGDNTRLYDWIPQNDLLGHPKTKAFITHGGTNGIYEAIYHGIP-MVGVPMFADQPDNIAHMKAKGAAVEVDINTMTSEDLLNALRTVINEPSYKENATRLSRIHHDQPVKPLDRAVFWIEFVMRHKGAKHLR----PAAHNLTWFQYHSLDVIGFLLACVAAAIFLVTKCCLFFYQK-FGKTGKKKKRE*----------------------------------------------------------------
>XM 032398161.1:1-1587 PREDICTED: Phoca vitulina UDP-glucuronosyltransferase 2A1 (LOC116628071) transcript variant X3 mRNA
--------------------MPKKFVQLLVFNLTLTE--IVLSGNVLVWPTDGSHWLNIKIILEELIQRNHNVTVLASSTALFINS-NPDSSVNFEVIPVSYLNSNIESLIEHMIKLWLDHKPTLLTLWTFYKELGKLLDTFFRINIQICDGVLNNPKLMARLQKGGFDVLVADPVTICGDLVALKLGIPFVYTLRFSPASTVERHCGKIPAPASYVPAALSELTDKMTFGERVKNAISYPLQDYIFQSY-WGEWNSYYSKVLG----RPTTLCEIMGKAEIWLIRTYWDFEFPRPYLPNFEFVGGLHCKPAKPLPKEMEEFVQSSGEDGIVVFSLGS-MVKNLKDERANLIASAFAQIPQKVLWRYKGKKPATLGANTRLYDWIPQNDLLGHPKTKAFITHGGTNGIYEAIYHGVP-MVGLPMFADQPDNIAHMKAKGAAVEVNINTMTSEDLLNALRTVINEPSYKENAMRLSKIHHDQPVKPLDRAVFWIEFVMRHKGAKHLR----PAAHNLTWFQYHSLDVIGFLLACVATAIFLVTKCCLFSCRK-FGKTGKKKKRE*----------------------------------------------------------------
>XM 032398171.1:1-1587 PREDICTED: Phoca vitulina UDP-glucuronosyltransferase 2A1 (LOC116628071) transcript variant X4 mRNA
--------------------MLNKNILLLSLTISLLG--ITLGGNVLIWPMEGSHWLNIKILIDELIKKEHNVTVLVASGALFISP-TSNASLIFEIYKVPFGKERIEGVIKDFVLTWMENRPSPSTIWRFYQEIARVIKNFHILSREICDGVLKNQKLMDKLKKSKFDILISDPVFPCGDIVALKLGIPFMYSLRFSPASTVEKHCGKVPFPPSYVPAVLSELTDQMSFTDRVRNFISYHLQDYMFDTL-WKSWDSYYSEALG----RPTTLCEIMGKAEIWLIRTYWDFEFPRPYLPNFEFVGGLHCKPAKPLPKEMEEFVQSSGEDGIVVFSLGS-MVKNLKDERANLIASAFAQIPQKVLWRYKGKKPATLGANTRLYDWIPQNDLLGHPKTKAFITHGGTNGIYEAIYHGVP-MVGLPMFADQPDNIAHMKAKGAAVEVNINTMTSEDLLNALRTVINEPSYKENAMRLSKIHHDQPVKPLDRAVFWIEFVMRHKGAKHLR----PAAHNLTWFQYHSLDVIGFLLACVATAIFLVTKCCLFSCRK-FGKTGKKKKRE*----------------------------------------------------------------
>XM 032846059.1:1-1611 PREDICTED: Lontra canadensis UDP glucuronosyltransferase family 2 member A2 (UGT2A2) transcript variant X3 mRNA
------------MVFIMDITMPKKFVQLLVFNLTLTQ--IVLSGNVLIWPTDGSHWLNIEIILEELIQRNHNVTVLASSTTLLINS-NPDSPVNFEVIPVSYTDSNVDSLIEHMIMLWMDHRPTPLTLWTFYKELGNLLDTFFRINIQICDGVLNNPKLMARLQKGSFDVLVADPVTICGDLVALKLGIPFVYTLRFSPASTVERHCGKIPAPASYVPAALSELTDQMTFGERVKNTLSYPLQDYIFQSY-WGEWNSYYSKVLG----RPTTLCEIMGKAEIWLIRTYWDFEFPRPYLPNFEFVGGLHCKPAKPLPKEMEEFVQSSGEDGVVVFSLGS-MVKNLTDEKANLIASALAQIPQKVLWRYKGKKPATLGDNTRLYDWIPQNDLLGHPKTKAFITHGGTNGIYEAIYHGIP-MVGLPMFADQPDNIAHMKAKGAAVEVDINTMTSEDLLNALRTVINEPSYKENATRLSRIHHDQPVKPLDRAVFWIEFVMRHKGAKHLR----PAAHDLTWFQYHSLDVIGFLLACVATAIFLVSKCFLFSYRK-FGKTGKKKKRE*----------------------------------------------------------------
>XM 032846145.1:1-1587 PREDICTED: Lontra canadensis UDP glucuronosyltransferase family 2 member A2 (UGT2A2) transcript variant X4 mRNA
--------------------MLNKNILLFSLKISLLG--ITLGGNVLIWPMEGSHWLNIKIIIDELIKKEHNVTVLVASGALFISP-ASKPSLMFEIYKVPFGKERIEGVIKDFVLTWMENRPSPSTIWRFYQEIARVLKDFHILCREICDGVLKNQNLMDKLKKSKFEVLISDPVFPCGDIVALKLGIPFMFSLRFSPASTVEKHCGKVPFPPSYVPAILSELTDQMSFTDRVRNFISYHLQDYMFDTL-WKSWDSYYSEALG----RPTTLCEIMGKAEIWLIRTYWDFEFPRPYLPNFEFVGGLHCKPAKPLPKEMEEFVQSSGEDGVVVFSLGS-MVKNLTDEKANLIASALAQIPQKVLWRYKGKKPATLGDNTRLYDWIPQNDLLGHPKTKAFITHGGTNGIYEAIYHGIP-MVGLPMFADQPDNIAHMKAKGAAVEVDINTMTSEDLLNALRTVINEPSYKENATRLSRIHHDQPVKPLDRAVFWIEFVMRHKGAKHLR----PAAHDLTWFQYHSLDVIGFLLACVATAIFLVSKCFLFSYRK-FGKTGKKKKRE*----------------------------------------------------------------
>XM 035004873.1:1-1587 PREDICTED: Mirounga leonina UDP-glucuronosyltransferase 2A1 (LOC118010479) transcript variant X3 mRNA
--------------------MPKKFVQLLVFNLTLTE--IVLSGNVLIWPTDGSHWLNIKIILEELIQRNHNVTVLASSTALFINS-NPDSSVNFEVIPVSYLNSNIESLIEHMIKVWLDHRPTLLTLWTFYKELGKLLDTFFRINIQICDGVLNNPKLMARLQKGGFDVLVADPVTICGDLVALKLGIPFVYTLRFSPAFTVERHCGKIPAPASYVPAALSELTDKMTFGERVKNTISYPLQDYIFQSY-WGEWNSYYSKVLG----RPTTLCEIMGKAEIWLIRTYWDFEFPRPYLPNFEFVGGLHCKPAKPLPKEMEEFVQSSGEDGIVVFSLGS-MVKNLKDEKANLIASAFAQIPQKVLWKYKGKKPDTLGANTRLYDWIPQNDLLGHPKTKAFITHGGTNGIYEAIYHGVP-MVGVPMFADQPDNIAHMKAKGAAVEVNINTMTSEDLLNALRTVINEPSYKENAMRLSKIHHDQPVKPLDRAVFWIEFVMRHKGAKHLR----PAAHNLTWFQYHSLDVIGFLLACVATAIFLVTKCCLFSCRK-FGKTGKKKKRE*----------------------------------------------------------------
>XM 035004874.1:1-1587 PREDICTED: Mirounga leonina UDP-glucuronosyltransferase 2A1 (LOC118010479) transcript variant X4 mRNA
--------------------MLNKNILLLSLTISLLG--ITLGGNVLIWPMEGSHWLNIKILIDELIKKEHNVTVLVASGALFISP-TSNPSLIFEIYKVPFGKERIEGVIKDFVLTWMENRPSPSTIWRFYQEIARVIKNFHILSREICDGVLKNQKLMDKLKKSKFDILISDPVFPCGDIVALKLGIPFMYSLRFSPASTVEKHCGKVPFPPSYVPAILSELTDQMSFTDRVRNFISYHLQDYMFDTL-WKSWDSYYSEALG----RPTTLCEIMGKAEIWLIRTYWDFEFPRPYLPNFEFVGGLHCKPAKPLPKEMEEFVQSSGEDGIVVFSLGS-MVKNLKDEKANLIASAFAQIPQKVLWKYKGKKPDTLGANTRLYDWIPQNDLLGHPKTKAFITHGGTNGIYEAIYHGVP-MVGVPMFADQPDNIAHMKAKGAAVEVNINTMTSEDLLNALRTVINEPSYKENAMRLSKIHHDQPVKPLDRAVFWIEFVMRHKGAKHLR----PAAHNLTWFQYHSLDVIGFLLACVATAIFLVTKCCLFSCRK-FGKTGKKKKRE*----------------------------------------------------------------
>XM 036076110.1:916-2415 PREDICTED: Halichoerus grypus UDP-glucuronosyltransferase 2A2-like (LOC118525389) transcript variant X2 mRNA
---------------------------------------------------DGSHWLNIKIILEELIQRNHNVTVLASSTALFINS-NPDSSVNFEVIPVSYLNSNIESLIEHMIKLWLDHRPTLLTLWTFYKELGKLLDTFFRINIQICDGVLNNPKLMARLQKGGFDVLVADPVTICGDLVALKLGIPFVYTLRFSPASTVERHCGKIPAPASYVPAALSELTDKMTFGERVKNAISYPLQDYIFQSY-WGEWNSYYSKVLG----RPTTLCEIMGKAEIWLIRTYWDFEFPRPYLPNFEFVGGLHCKPAKPLPKEMEEFVQSSGEDGIVVFSLGS-MVKNLKDERANLIASAFAQIPQKVLWRYKGKKPATLGANTRLYDWIPQNDLLGHPKTKAFITHGGTNGIYEAIYHGVP-MVGLPMFADQPDNIAHMKAKGAAVEVNINTMTSEDLLNALRTVINEPSYKENAMRLSKIHHDQPVKPLDRAVFWIEFVMRHKGAKHLR----PAAHNLTWFQYHSLDVIGFLLACVATAIFLVTKCCLFSCRK-FGKTGKKKKRE*----------------------------------------------------------------
>XM 038685808.1:869-2368 PREDICTED: Canis lupus familiaris UDP-glucuronosyltransferase 2A1 (LOC119874467) transcript variant X4 mRNA
---------------------------------------------------DGSHWLNIKIILEELIQRNHNVTVLASSTTLFINS-NPDSSVNFEVIPVSFTNDNLDSLIEHMIMLWIDHRPTPLTLWSFYKELGKLLDTFFRINIQICDGVLSNPKLMARLQKRGFDVLVADPVTICGDLVALKLGIPFVYTLRFSPASTVERHCGKIPAPASYVPAALSELTDQMTFGERVKNTISYPLQDYIFQSY-WGEWNSYYSKVLG----RPTTLCEIMGKAEIWLIRTYWDFEFPRPYLPNFEFVGGLHCKPAKPLPKEMEEFVQSSGEDGVVVFSLGS-MVKNLTDEKANLIASALAQIPQKVLWRYKGNKPATLGTNTRLYDWIPQNDLLGHPKTKAFITHGGTNGIYEAIYHGVP-MVGVPMFADQPDNIAHMKAKGAAVEVNINTMTSADLLHALRTVINEPSYKENATRLSRIHHDQPVKPLDRAVFWIEFVMRHKGAKHLR----PASHDLTWFQYHSLDVIGFLLACVATAIFLVTKCCLFSCRK-FNKAGKKKKRE*----------------------------------------------------------------
>XM 039251792.1:718-2217 PREDICTED: Hyaena hyaena UDP-glucuronosyltransferase 2A1 (LOC120244970) transcript variant X1 mRNA
---------------------------------------------------DGSHWLNIELILEELIQRNHNVTVLASSATLFINS-NPDSPVNFEVISVSYNRRNIDSLIEQMIMLWIDHRPTPLTLWTFYKELGKFLDTVFRINIQICDGVLNNAKLLARLQEGDFNVLLADPVTICGDLVALKLGIPFVYTLRFSPASTVERYCGKIPAPASYVPAALSELTDQMTFGERVKNTMSYLLQDYIFQSY-WGEWNSYYSKVLG----RPTTLCEVMGKAEIWLIRTYWDFEFPRPYLPNFEFVGGLHCKPAKPLPKEMEEFVQSSGDDGIVVFSLGS-MVKNLTDEKANLIASALAHIPQKVLWRYKGKKPATLGANTRLYDWIPQNDLLGHPKTKAFITHGGTNGIYEAIYHGVP-MVGVPMFADQPDNIAHMKAKGAAVEVNINTMTSEDLFNALRTVINDPSYKKNATRLSRIHHDQPVKPLDRAVFWIEFVMRHKGAKHLR----PAAHDLTWFQYHSFDVIGFLLVCVVTAVFLVTKCCLFSCQK-FGKTGKKKKRE*----------------------------------------------------------------
>XM 039251795.1:1-1587 PREDICTED: Hyaena hyaena UDP-glucuronosyltransferase 2A1 (LOC120244970) transcript variant X4 mRNA
--------------------MLNKNILLLSLQISLLG--ITLGGNVLIWPMEGSHWLNIKIIIDELIKKEHNVTVLVASGALFITP-TSTPSLTFEIYQVPFGKERIEGLIKDFVLTWMDKRPYPSTIWRFYQEIAKVIKEFHMVSREICDGVLKNQKLMDKLKRSKFEVLISDPVFPCGDIVALKLEIPFMYSLRFSPASTVEKHCGKVPYPPSYVPATLSELTDQMSFTDRVRNFISYSLQDYMFDTL-WKSWDSYYSKALG----RPTTLCEVMGKAEIWLIRTYWDFEFPRPYLPNFEFVGGLHCKPAKPLPKEMEEFVQSSGDDGIVVFSLGS-MVKNLTDEKANLIASALAHIPQKVLWRYKGKKPATLGANTRLYDWIPQNDLLGHPKTKAFITHGGTNGIYEAIYHGVP-MVGVPMFADQPDNIAHMKAKGAAVEVNINTMTSEDLFNALRTVINDPSYKKNATRLSRIHHDQPVKPLDRAVFWIEFVMRHKGAKHLR----PAAHDLTWFQYHSFDVIGFLLVCVVTAVFLVTKCCLFSCQK-FGKTGKKKKRE*----------------------------------------------------------------
>XM 040481881.1:718-2217 PREDICTED: Puma yagouaroundi UDP glucuronosyltransferase family 2 member A1 complex locus (UGT2A1) transcript variant X1 mRNA
---------------------------------------------------DGSHWLNIELILEELIQRNHNVTVLASSTTLFINS-NPDSPVNFEVIPISYKSSNIDSLIEHMIMLWIDHRPTPLTLWTFYKELGKFLDAAFRMNIQICDGVLNNTKLLARLQEGGFDVLLADPVTVCGDLVALKLGIPFVYTLRFSPASTVERHCGKIPAPASYVPAALSELTDHMTFGERVKNTISYLLQDYIFESY-WGEWNSYYSKVLG----RPTTLCEVMGKAEIWLIRTYWDFEFPRPYLPNFEFVGGLHCKPAKPLPKEMEEFVQSSGEDGIVVFSLGS-MVRNLSDEKANLIASALAQIPQKVLWRYKGKKPATLGANTRLYDWIPQNDLLGHPKTKAFITHGGTNGIYEAIYHGVP-MVGVPMFADQPDNIAHMKAKGAAVEVNINTMTSEDLLNALRTVINEPSYKENATRLSRIQHDQPVKPLDRAVFWIEFVMRHKGAKHLR----PAAHDLTWFQYHSFDVIGFLLVCAATAIFLVTKCCLFSCQK-LGKTGKKKKRE*----------------------------------------------------------------
>XM 040481904.1:1-1587 PREDICTED: Puma yagouaroundi UDP glucuronosyltransferase family 2 member A1 complex locus (UGT2A1) transcript variant X4 mRNA
--------------------MLNKNILLLCLQISLLG--ITLGGNVLIWPMEGSHWLNIKIIIDELIEKEHNVTVLVASGALFITP-TSTPSLTFEIYKVAFGKERIEGLIKDFVLTWMEKRPSPSTIWRFYQDIAKVIKDFHMISREICDGVLKNQKLMEKLKKSKFEVLISDPVFPCGDIVALKLGIPFMYSLRFSPASTVEKHCGKVPYPPSYVPATLSELTDQMSFTDRIRNFISYSLQDYMFNTL-WKSWDSYYSKALG----RPTTLCEVMGKAEIWLIRTYWDFEFPRPYLPNFEFVGGLHCKPAKPLPKEMEEFVQSSGEDGIVVFSLGS-MVRNLSDEKANLIASALAQIPQKVLWRYKGKKPATLGANTRLYDWIPQNDLLGHPKTKAFITHGGTNGIYEAIYHGVP-MVGVPMFADQPDNIAHMKAKGAAVEVNINTMTSEDLLNALRTVINEPSYKENATRLSRIQHDQPVKPLDRAVFWIEFVMRHKGAKHLR----PAAHDLTWFQYHSFDVIGFLLVCAATAIFLVTKCCLFSCQK-LGKTGKKKKRE*----------------------------------------------------------------
>XM 040624862.1:718-2217 PREDICTED: Ursus maritimus UDP-glucuronosyltransferase 2A1 (LOC103656322) transcript variant X1 mRNA
---------------------------------------------------DGSHWLNIKVILEELIQRNHNVTVLASSTTLFINS-NPDSPVNFEVIPVSYTNSNIDSFIEHMIMLWIDHRPTLLTLWTFYKELGKLLDTFFRINVQICDGVLNNPKLMARLQKGGFDVLVADPVTICGDLVALKLGIPFVYTLRFSPASTVERHCGKIPAPASYVPAALSEFTDQMTFGERVKNTISYPLQDYIFQSY-WGEWNSYYSKVLG----RPTTLCEIMGKAEIWLIRTYWDFEFPRPYLPNFEFVGGLHCKPAKPLPKEMEEFVQSSGEDGVVVFSLGS-MVKNLTDEKANLIASALAQIPQKVLWRYKGKKPATLGANTQLYDWIPQNDLLGHPKTKAFITHGGTNGIYEAIYHGVP-MVGVPMFADQPDNIAHMKAKGAAVEVNINTMTSEDLLTALRTVINEPSYKENATRLSRIHHDQPVKPLDRAVFWIEFVMRHKGAKHLR----PAAHNLTWFQYHSLDVIGFLLACVATAIFLVTKCCLFSCRK-FGKTGKKKKRE*----------------------------------------------------------------
>XM 042934021.1:718-2217 PREDICTED: Panthera leo UDP-glucuronosyltransferase 2A1 (LOC122217127) transcript variant X1 mRNA
---------------------------------------------------DGSHWLNIELILEELIQRNHNVTVLASSATLFINS-NPDSPVNFEVIPISYKSSNIDSLIEHMIMLWIDHRPTPLTLWTFYKELGKFLDAAFRMNIQICDGVLNNTKLLARLQEGGFDVLLADPVTVCGDLVALKLGIPFVYTLRFSPASTVERHCGKIPAPASYVPAALSELTDHMTFGERVKNTISYLLQDYIFESY-WGEWNSYYSKVLG----RPTTLCEVMGKAEIWLIRTYWDFEFPRPYLPNFEFVGGLHCKPAKPLPKEMEEFVQSSGEDGIVVFSLGS-MVRNLSDEKANLIASALAQIPQKVLWRYKGKKPATLGANTRLYDWIPQNDLLGHPKTKAFITHGGTNGIYEAIYHGVP-MVGVPMFADQPDNIAHMKAKGAAVEVNINTMTSEDLLNALRTVINEPSYKENATRLSRIQHDQPVKPLDRAVFWIEFVMRHKGAKHLR----PAAHDLTWFQYHSFDVIGFLLVCVATAIFLVTKCCLFSCQK-LGKTGKKKKRE*----------------------------------------------------------------
>XM 042934023.1:1-1587 PREDICTED: Panthera leo UDP-glucuronosyltransferase 2A1 (LOC122217127) transcript variant X3 mRNA
--------------------MLNKNILLLCLQISLLG--ITLGGNVLIWPMEGSHWLNIKIIIDELIEKEHNVTVLVASGALFITP-TSTPSLTFEIYKVAFGKERIEGLIKDFVLTWMEKRPSPSTIWRFYQDIAKVIKDFHMVSREICDGVLKNQKLMDKLKKSKFEVLISDPVFPCGDIVALKLGIPFMYSLRFSPASTVEKHCGKVPFPPSYVPATLSELTDQMSFTDRIRNFISYSLQDYMFNTL-WKSWDSYYSKALG----RPTTLCEVMGKAEIWLIRTYWDFEFPRPYLPNFEFVGGLHCKPAKPLPKEMEEFVQSSGEDGIVVFSLGS-MVRNLSDEKANLIASALAQIPQKVLWRYKGKKPATLGANTRLYDWIPQNDLLGHPKTKAFITHGGTNGIYEAIYHGVP-MVGVPMFADQPDNIAHMKAKGAAVEVNINTMTSEDLLNALRTVINEPSYKENATRLSRIQHDQPVKPLDRAVFWIEFVMRHKGAKHLR----PAAHDLTWFQYHSFDVIGFLLVCVATAIFLVTKCCLFSCQK-LGKTGKKKKRE*----------------------------------------------------------------
>XM 042982738.1:718-2217 PREDICTED: Panthera tigris UDP-glucuronosyltransferase 2A1 (LOC102968284) transcript variant X1 mRNA
---------------------------------------------------DGSHWLNIELILEELIQRNHNVTVLASSATLFINS-NPDSPVNFEVIPISYKSSNIDSLIEHMIMLWIDHRPTPLTLWTFYKELGKFLDAAFRMNIQICDGVLNNTKLLARLQEGGFDVLLADPVTVCGDLVALKLGIPFVYTLRFSPASTVERHCGKIPAPASYVPAALSELTDHMTFGERVKNTISYLLQDYIFESY-WGEWNSYYSKVLG----RPTTLCEVMGKAEIWLIRTYWDFEFPRPYLPNFEFVGGLHCKPAKPLPKEMEEFVQSSGEDGIVVFSLGS-MVRNLSDEKANLIASALAQIPQKVLWRYKGKKPATLGANTRLYDWIPQNDLLGHPKTKAFITHGGTNGIYEAIYHGVP-MVGVPMFADQPDNIAHMKAKGAAVEVNINTMTSEDLLNALRTVINEPSYKENATRLSRIQHDQPVKPLDRAVFWIEFVMRHKGAKHLR----PAAHDLTWFQYHSFDVIGFLLVCVATAIFLVTKCCLFSCQK-LGKTGKKKKKE*----------------------------------------------------------------
>XM 043572541.1:718-2217 PREDICTED: Prionailurus bengalensis UDP-glucuronosyltransferase 2A1 (LOC122478835) transcript variant X1 mRNA
---------------------------------------------------DGSHWLNIELILEELIQRNHNVTVLASSATLFINS-NPDSPVNFEVIPISYKSSNIDSLIEHMIMLWIDHRPTPLTLWTFYKELGKFLDAAFRMNIQICDGVLNNTKLLARLQEGGFDVLLADPVTVCGDLVALKLRIPFVYTLRFSPASTVERHCGKIPAPASYVPAALSELTDHMTFGERVKNTISYLLQDYIFESY-WGEWNSYYSKVLG----RPTTLCEVMGKAEIWLIRTYWDFEFPRPYLPNFEFVGGLHCKPAKPLPKEMEEFVQSSGEDGIVVFSLGS-MVRNLSDEKANLIASALAQIPQKVLWRYKGKKPATLGANTRLYDWIPQNDLLGHPKTKAFITHGGTNGIYEAIYHGVP-MVGVPMFADQPDNIAHMKAKGAAVEVNINTMTSEDLLNALRTVINEPSYKENATRLSRIQHDQPVKPLDRAVFWIEFVMRHKGAKHLR----PAAHDLTWFQYHSFDVIGFLLVCAATAIFLVTKCCLFSCQK-LGKTGKKKKRE*----------------------------------------------------------------
>XM 044268110.1:718-2217 PREDICTED: Neovison vison UDP-glucuronosyltransferase 2A1 (LOC122919217) transcript variant X1 mRNA
---------------------------------------------------DGSHWLNIEIILEELIQRNHSVTVLASSTTLLINS-NPDSPVNFEVIPVSFTNSNIDSLIEHMIMLWMDHRPTPLTLWNFYKELGNLLDTFFRINIQICDGVLNNPKLMARLQKGSFDVLVADPVTICGDLVALKLGIPFVYTLRFSPASTVERHCGKIPAPASYVPAALSELTDQMTFSERVKNTISYPLQDYIFQSY-WGEWNSYYSKVLG----RPTTLCEIMGKAEIWLIRTYWDFEFPRPYLPNFEFVGGLHCKPAKPLPKEMEEFVQSSGEDGVVVFSLGS-MVKNLTDEKANLIASALAQVPQKVLWRYKGKKPATLGDNTRLYDWIPQNDLLGHPKTKAFITHGGTNGIYEAIYHGIP-MVGLPMFADQPDNIAHMKAKGAAVEVDINTMTSEDLLNALRTVINEPSYKQNATRLSRIHHDQPVKPLDRAVFWIEFVMRHKGAKHLR----PAAHNLTWFQYHSLDVIGFLLACVAAAIFLVTKCCLFSYRK-FGKTGKKKKRE*----------------------------------------------------------------
>XM 044268113.1:1-1587 PREDICTED: Neovison vison UDP-glucuronosyltransferase 2A1 (LOC122919217) transcript variant X4 mRNA
--------------------MLNKNILLFSLKISLLG--ITLGGNVLIWPMEGSHWLNIKIIIDELIKKEHNVTVLVASGALFISP-ASKPSLMFEIYKVPFGKERIEGIIKDFVLTWMENRPSPSTIWRFYQEIARVLKDFHILSREICDGVLKNQNLMDKLKKSKFEVLISDPVFPCGDIVALKLGIPFMFSLRFSPASTVEKHCGKVPFPPSYVPAILSELSDQMSFTDRVRNFISYRLQDYMFDSL-WKSWDSYYSEALG----RPTTLCEIMGKAEIWLIRTYWDFEFPRPYLPNFEFVGGLHCKPAKPLPKEMEEFVQSSGEDGVVVFSLGS-MVKNLTDEKANLIASALAQVPQKVLWRYKGKKPATLGDNTRLYDWIPQNDLLGHPKTKAFITHGGTNGIYEAIYHGIP-MVGLPMFADQPDNIAHMKAKGAAVEVDINTMTSEDLLNALRTVINEPSYKQNATRLSRIHHDQPVKPLDRAVFWIEFVMRHKGAKHLR----PAAHNLTWFQYHSLDVIGFLLACVAAAIFLVTKCCLFSYRK-FGKTGKKKKRE*----------------------------------------------------------------
>XM 044387782.2:718-2217 PREDICTED: Ursus arctos UDP-glucuronosyltransferase 2A1 (LOC113262550) transcript variant X1 mRNA
---------------------------------------------------DGSHWLNIKVILEELIQRNHNVTVLASSTTLFINS-NPDSPVNFEVIPVSYTNSNIDSFIEHMIMLWIDHRPTLLTLWTFYKELGKLLDTFFRINVQICDGVLNNPKLMARLQKGGFDVLVADPVTICGDLVALKLGIPFVYTLRFSPASTVERHCGKIPAPASYVPAALSEFTDQMTFGERVKNTISYPLQDYIFQSY-WGEWNSYYSKVLG----RPTTLCEIMGKAEIWLIRTYWDFEFPRPYLPNFEFVGGLHCKPAKPLPKEMEEFVQSSGEDGVVVFSLGS-MVKNLTDEKANLIASALAQIPQKVLWRYKGKKPATLGANTQLYDWIPQNDLLGHPKTKAFITHGGTNGIYEAIYHGVP-MVGVPMFADQPDNIAHMKAKGAAVEVNINTMTSEDLLTALRTVINEPSYKENATRLSRIHHDQPVKPLDRAVFWIEFVMRHKGAKHLR----PAAHNLTWFQYHSLDVIGFLLACVATAIFLVTKCCLFSCRK-FGKTGKKKKRE*----------------------------------------------------------------
>XM 044912712.1:718-2217 PREDICTED: Neomonachus schauinslandi UDP-glucuronosyltransferase 2A1 (LOC110591405) transcript variant X1 mRNA
---------------------------------------------------DGSHWLNIKIILEELIQRNHNVTVLASSTALFINS-NPDSSVNFEVIPVSYLNSNIESLIEHMIKLWLDHRPTLLTLWTFYKELGKLLDTFFRINIQICDGVLNNPKLMARLQKGGFDVLVADPVTICGDLVALKLGIPFVYTLRFSPASTVERHCGKIPAPASYVPAALSELTDKMTFGERVKNTISYPLQDYIFQSY-WGEWNSYYSKVLG----RPTTLCEIMGKAEIWLIRTYWDFEFPRPYLPNFEFVGGLHCKPAKPLPKEMEEFVQSSGEDGIVVFSLGS-MVKNLKDERANLIASAFAQIPQKVLWKYKGKKPATLGANTRLYDWIPQNDLLGHPKTKAFITHGGTNGIYEAIYHGVP-MVGVPMFADQPDNIAHMKAKGAAVEVNINTMTSEDLLNALRTVINEPSYKENAMRLSKIHHDQPVKPLDRAVFWIEFVMRHKGAKHLR----PAAHNLTWFQYHSLDVIGFLLACVATAIFLVTKCCLFSCRK-FGKTGKKKKRE*----------------------------------------------------------------
>XM 045056264.1:718-2217 PREDICTED: Felis catus UDP-glucuronosyltransferase 2A1 (LOC101087059) transcript variant X1 mRNA
---------------------------------------------------DGSHWLNIELILEELIQRNHNVTVLASSATLFINS-NPDSPVNFEVIPISYKSSNIDSLIEHMIMLWIDHRPTPLTLWTFYKELGKFLDAAFRMNIQICDGVLNNTKLLARLQESGFDVLLADPVTVCGDLVALKLGIPFVYTLRFSPASTVERHCGKIPAPASYVPAALSELTDHMTFGERVKNTISYLLQDYIFESY-WGEWNSYYSKVLG----RPTTLCEVMGKAEIWLIRTYWDFEFPRPYLPNFEFVGGLHCKPAKPLPKEMEEFVQSSGEDGIVVFSLGS-MVRNLSDEKANLIASALAQIPQKVLWRYKGKKPATLGANTRLYDWIPQNDLLGHPKTKAFITHGGTNGIYEAIYHGVP-MVGVPMFADQPDNIAHMKAKGAAVEVNINTMTSEDLLNALRTVINESSYKENATRLSRIQHDQPVKPLDRAVFWIEFVMRHKGAKHLR----PAAHDLTWFQYHSFDVIGFLLVCAATAIFLVTKCCLFSCQK-LGKTGKKKKRE*----------------------------------------------------------------
>XM 045079833.1:718-2217 PREDICTED: Mustela putorius furo UDP-glucuronosyltransferase 2A1 (LOC101691729) transcript variant X1 mRNA
---------------------------------------------------DGSHWLNIEIILEELIQRNHNVTVLASSTTLLINS-NPDSPVNFEVIPVSYTNSNIDSLIEHMIMLWMDHRPTPLTLWTFYKELGNLLDTFFRINIQICDGVLNNPKLMARLQKGSFDVLVADPVTICGDLVALKLGIPFVYTLRFSPASTVERHCGKIPAPASYVPAALSELTDQMTFGERVKNTISYPLQDYIFQSY-WGEWNAYYSKVLG----RPTTLCEIMGKAEIWLIRTYWDFEFPRPYLPNFEFVGGLHCKPAKPLPKEMEEFVQSSGEDGIVVFSLGS-MVKNLTDEKANLIASALAQIPQKVLWRYKGKKPATLGDNTRLYDWIPQNDLLGHPKTKAFITHGGTNGIYEAIYHGIP-MVGVPMFADQPDNIAHMKAKGAAVEVDISTMTSEDLLNALRTVINEPSYKENATRLSRIHHDQPVKPLDRAVFWIEFVMRHKGAKHLR----PAAHNLTWFQYHSLDVIGFLLACVAAAIFLVTKCCLFSYQK-FGKTGKKKKRE*----------------------------------------------------------------
>XM 045473838.1:718-2217 PREDICTED: Leopardus geoffroyi UDP-glucuronosyltransferase 2A1 (LOC123595904) transcript variant X1 mRNA
---------------------------------------------------DGSHWLNIELILEELIQRNHNVTVLASSATLFINS-NPDSPVNFEVIPISYKSSNIDSLIEHMIMLWIDHRPTPLTLWTFYKELGKFLDAAFRMNIQICDGVLNNTKLLARLQEGGFDVLLADPVTVCGDLVALKLGIPFVYTLRFSPASTVERHCGKIPAPASYVPAALSELTDHMTFGERVKNTISYLLQDYIFESY-WGEWNSYYSKVLG----RPTTLCEVMGKAEIWLIRTYWDFEFPRPYLPNFEFVGGLHCKPAKPLPKEMDEFVQSSGEDGIVVFSLGS-MVRNLSDEKANLIASALAQIPQKVLWRYKGKKPATLGANTRLYDWIPQNDLLGHPKTKAFITHGGTNGIYEAIYHGVP-MVGVPMFADQPDNIAHMKAKGAAVEVNINTMTSEDLLNALRTVINEPSYKENATRLSRIQHDQPVKPLDRAVFWIEFVMRHKGAKHLR----PAAHDLTWFQYHSFDVIGFLLVCAATAIFLVTKCCLFSCQK-LGKTGKKKKRE*----------------------------------------------------------------
>XM 045473841.1:1-1587 PREDICTED: Leopardus geoffroyi UDP-glucuronosyltransferase 2A1 (LOC123595904) transcript variant X4 mRNA
--------------------MLNKNILLLCLQISLLG--ITLGGNVLVWPMEGSHWLNIKIIIDELIEKEHNVTVLVASGALFITP-TSTPSLTFEIYKVAFGKERIEGLIKDFVLTWMEKRPSPSTIWRFYQDIAKVIKDFHMISREICDGVLKNQKLMDKLKKSKFEVLISDPVFPCGDIVALKLGIPFMYSLRFSPASTVEKHCGKVPYPPSYVPATLSELTDQMSFTDRIRNFISYSLQDYMFNTL-WKSWDSYYSKALG----RPTTLCEVMGKAEIWLIRTYWDFEFPRPYLPNFEFVGGLHCKPAKPLPKEMDEFVQSSGEDGIVVFSLGS-MVRNLSDEKANLIASALAQIPQKVLWRYKGKKPATLGANTRLYDWIPQNDLLGHPKTKAFITHGGTNGIYEAIYHGVP-MVGVPMFADQPDNIAHMKAKGAAVEVNINTMTSEDLLNALRTVINEPSYKENATRLSRIQHDQPVKPLDRAVFWIEFVMRHKGAKHLR----PAAHDLTWFQYHSFDVIGFLLVCAATAIFLVTKCCLFSCQK-LGKTGKKKKRE*----------------------------------------------------------------
>XM 045771497.1:28-1620 PREDICTED: Ursus americanus UDP-glucuronosyltransferase 2B31 (LOC123775894) mRNA
----------------MSMKWIS--VLLLLQLSCYFS--SGSCGKVLVWPTEYSHWINIKTILDELVQRGHEVTVLTSSASILVDP-SKSSAIKYEVYPAHLLGNDFEDFFRKMLDILIYNIPR-DTFWAYFSQMQEIFWEYSDCIQKFCKDVVLNRKLMTKLQESRFDVVLADTIGPCGELLAELLKIPLVYSLRFSPGYAFEKHSGGLPFPPSYVPVILSELSDQMTFMERVKNMIYVLYFDFWFQAFNEKSWDRFYSEILG----RPTTLSELMGKAQIWLIRTYWDFEFPRPLLPNFEFVGGLHCKPAKPLPKEMEEFVQSSGENGIVVFTLGS-MIKTMPEERANTIASALAQIPQKVLWRFDGKKPDTLGPNTQLYKWIPQNDLLGHPKTKAFITHGGANGIYEAIYHGIP-MVGIPLFADQPDNIAHMKAKGAAVSLDFHTMSSTDLLNALRMVINDTSYKENAMTLSRIHHDQPIKPLDRAVFWIEFVMRHKGAKHLR----PASHDLTWFQYHSLDVIGFLLACVATAVFVTTQCCLFCYRK-CAKRGKKEKKE*----------------------------------------------------------------
>XM 045789026.1:17-180 PREDICTED: Ursus americanus UDP-glucuronosyltransferase 2A3-like (LOC123786701) transcript variant X1 mRNA
-------------------?AKEWISAIVLLQLCYTG--CGLCGKVLVWPCDMSHWLNLKIILEELTERGHEVTVL------------------------------------------------------------------------------------------------------------------------------------------------------------------------------------------------------------------------------------------------------------------------------------------------------------------------------------------------------------------------------------------------------------------------------------------------------------------------------------------------------------------------------------------------------------------------
>XM 045789026.1:476-1605 PREDICTED: Ursus americanus UDP-glucuronosyltransferase 2A3-like (LOC123786701) transcript variant X1 mRNA
--------------------------------------------------------------------------------------------------------------------------------------------------------------------------------?PCGELIAELLTVPFVYTLRVSIGETLEKYCGKLPAPLSYVPVAMVGLTDRMTFLQRVKNVMFFIFSNFWIQQLDTQVWNQFYSEALG----RPTTLCEIMGKAEIWLIRTYWDFEFPRPYLPNFEFVGGLHCKPAKPLPKEMEEFVQSSGEDGVVVFSLGS-MVKNLTDEKANLIASALAQVPQKVLWRYKGKKPATLGANTRLYDWIPQNDLLGHPKTKAFITHGGTNGIYEAIYHGVP-MVGVPMFADQPDNIAHMKAKGAAVEVNINTMTSEDLLTALRTVINEPSYKENATRLSRIHHDQPVKPLDRAVFWIEFVMRHKGAKHLR----PAAHNLTWFQYHSLDVIGFLLACVATAIFLVTKCCLFSCRK-FGKTGKKKKRE*----------------------------------------------------------------
>XM 045789057.1:1-1587 PREDICTED: Ursus americanus UDP glucuronosyltransferase family 2 member A1 complex locus (UGT2A1) transcript variant X2 mRNA
--------------------MLNKNVLLWSLTISLLG--ITLGGNVLIWPMEGSHWLNIKIIIDELIKKEHNVTVLVASGALFITP-TSNSSLMFEIYKVPFGKERIEGIIKNFVLTWMENRPSPSTIWRFYQEIAKVIKDFHMLSREICDGVLKNPKLMDKLKKSKFEVLISDPVFPCGDIVALKLGIPFMYSLRFSPASTVEKHCGKVPFPPSYVPAILSELTDQMSFTDRVRNFMSYHLQDYMFDTL-WKSWDSYYSEALG----RPTTLCEIMGKAEIWLIRTYWDFEFPRPYLPNFEFVGGLHCKPAKPLPKEMEEFVQSSGEDGVVVFSLGS-MVKNLTDEKANLIASALAQIPQKVLWRYKGKKPATLGANTQLYDWIPQNDLLGHPKTKAFITHGGTNGIYEAIYHGVP-MVGVPMFADQPDNIAHMKAKGAAVEVNINTMTSEDLLTALRTVINEPSYKENATRLSRIHHDQPVKPLDRAVFWIEFVMRHKGAKHLR----PAAHNLTWFQYHSLDVIGFLLACVATAIFLVTKCCLFSCRK-FGKTGKKKKRE*----------------------------------------------------------------
>XM 045789084.1:718-2217 PREDICTED: Ursus americanus UDP glucuronosyltransferase family 2 member A1 complex locus (UGT2A1) transcript variant X5 mRNA
---------------------------------------------------DGSHWLNIKVILEELIQRNHNVTVLASSTTLFINS-NPDSPVNFEVIPVSYTNSNIDSFIEHMIMLWIDHRPTLLTLWTFYKELGKLLDTFFRINVQICDGVLNNPKLMARLQKGGFDVLVADPVTICGDLVALKLGIPFVYTLRFSPASTVERHCGKIPAPASYVPAALSEFTDQMTFGERVKNTISYPLQDYIFQSY-WGEWNSYYSKVLG----RPTTLCEIMGKAEIWLIRTYWDFEFPRPYLPNFEFVGGLHCKPAKPLPKEMEEFVQSSGEDGVVVFSLGS-MVKNLTDEKANLIASALAQIPQKVLWRYKGKKPATLGANTQLYDWIPQNDLLGHPKTKAFITHGGTNGIYEAIYHGVP-MVGVPMFADQPDNIAHMKAKGAAVEVNINTMTSEDLLTALRTVINEPSYKENATRLSRIHHDQPVKPLDRAVFWIEFVMRHKGAKHLR----PAAHNLTWFQYHSLDVIGFLLACVATAIFLVTKCCLFSCRK-FGKTGKKKKRE*----------------------------------------------------------------
>XM 045879442.1:720-2217 PREDICTED: Mirounga angustirostris UDP-glucuronosyltransferase 2A1 (LOC123847624) transcript variant X1 mRNA
---------------------------------------------------?GSHWLNIKIILEELIQRNHNVTVLASSTALFINS-NPDSSVNFEVIPVSYLNSNIESLIEHMIKVWLDHRPTLLTLWTFYKELGKLLDTFFRINIQICDGVLNNPKLMARLQKGGFDVLVADPVTICGDLVALKLGIPFVYTLRFSPAFTVERHCGKIPAPASYVPAALSELTDKMTFGERVKNTISYPLQDYIFQSY-WGEWNSYYSKVLG----RPTTLCEIMGKAEIWLIRTYWDFEFPRPYLPNFEFVGGLHCKPAKPLPKEMEEFVQSSGEDGIVVFSLGS-MVKNLKDEKANLIASAFAQIPQKVLWKYKGKKPDTLGANTRLYDWIPQNDLLGHPKTKAFITHGGTNGIYEAIYHGVP-MVGVPMFADQPDNIAHMKAKGAAVEVNINTMTSEDLLNALRTVINEPSYKENAMRLSKIHHDQPVKPLDRAVFWIEFVMRHKGAKHLR----PAAHNLTWFQYHSLDVIGFLLACVATAIFLVTKCCLFSCRK-FGKTGKKKKRE*----------------------------------------------------------------
>XM 045879446.1:1-1587 PREDICTED: Mirounga angustirostris UDP-glucuronosyltransferase 2A1 (LOC123847624) transcript variant X4 mRNA
--------------------MLNKNILLLSLTISLLG--ITLGGNVLIWPMEGSHWLNIKILIDELIKKEHNVTVLVASGALFISP-TSNPSLIFEIYKVPFGKERIEGVIKDFVLTWMENRPSPSTIWRFYQEIARVIKNFHILSREICDGVLKNQKLMDKLKKSKFDILISDPVFPCGDIVALKLGIPFMYSLRFSPASTVEKHCGKVPFPPSYVPAILSELTDQMSFTDRVRNFISYHLQDYMFDTL-WKSWDSYYSEALG----RPTTLCEIMGKAEIWLIRTYWDFEFPRPYLPNFEFVGGLHCKPAKPLPKEMEEFVQSSGEDGIVVFSLGS-MVKNLKDEKANLIASAFAQIPQKVLWKYKGKKPDTLGANTRLYDWIPQNDLLGHPKTKAFITHGGTNGIYEAIYHGVP-MVGVPMFADQPDNIAHMKAKGAAVEVNINTMTSEDLLNALRTVINEPSYKENAMRLSKIHHDQPVKPLDRAVFWIEFVMRHKGAKHLR----PAAHNLTWFQYHSLDVIGFLLACVATAIFLVTKCCLFSCRK-FGKTGKKKKRE*----------------------------------------------------------------
>XM 045996930.1:718-2217 PREDICTED: Meles meles UDP-glucuronosyltransferase 2A1 (LOC123936298) transcript variant X1 mRNA
---------------------------------------------------DGSHWLNIEIILEELIQRNHNVTVLASSTTLLINS-NSDSPVNFEVIPVSYTNSNIDSLIEHMIMLWMDHRPTPLTLWTFYKELGNLLDTFFRINVQICDGVLHNPQLMARLQKGRFDVLVADPVTICGDLVALKLGIPFVYTLRFSPASTVERHCGKIPAPASYVPAALSELTDQMTFGERVKNTISYPLQDYIFQSY-WGEWNSYYSEVLG----RPTTLCEIMGKAEIWLIRTYWDFEFPRPYLPNFEFVGGLHCKPAKPLPKEMEEFVQSSGEDGVVVFSLGS-MVKNLTDEKANLIASALAQIPQKVLWRYKGKKPATLGDNTRLYDWIPQNDLLGHPKTKAFITHGGTNGIYEAIYHGIP-MVGVPMFADQPDNIAHMKAKGAAVEVDINTMTSEDLLNALRTVINEPSYKENATRLSKIHHDQPVKPLDRAVFWIEFVMRHKGAKHLR----PAAHNLTWFQYHSLDVIGFLLACVATAIFLVTKCCLFSYRK-FGKTGKKKKRE*----------------------------------------------------------------
>XM 045996944.1:1-1587 PREDICTED: Meles meles UDP-glucuronosyltransferase 2A1 (LOC123936298) transcript variant X4 mRNA
--------------------MLNKNILLFSLKISLLG--ITLGGNVLIWPMEGSHWLNVKIIIDELIKKEHNVTVLVASGALFISP-ASKPSLMFEIYKVPFGKERIEGIIKDFVLTWMENRPSPSTIWRFYQEIARVLKDFHILSREICDGVLKNQNLMDKLKKSKFEVLISDPVFPCGDIVALKLGIPFMFSLRFSPASTVEKHCGKVPFPPSYVPAILSELTDQMSFTDRVRNFISYRLQDYMFDTL-WKSWDSYYSEALG----RPTTLCEIMGKAEIWLIRTYWDFEFPRPYLPNFEFVGGLHCKPAKPLPKEMEEFVQSSGEDGVVVFSLGS-MVKNLTDEKANLIASALAQIPQKVLWRYKGKKPATLGDNTRLYDWIPQNDLLGHPKTKAFITHGGTNGIYEAIYHGIP-MVGVPMFADQPDNIAHMKAKGAAVEVDINTMTSEDLLNALRTVINEPSYKENATRLSKIHHDQPVKPLDRAVFWIEFVMRHKGAKHLR----PAAHNLTWFQYHSLDVIGFLLACVATAIFLVTKCCLFSYRK-FGKTGKKKKRE*----------------------------------------------------------------
>XM 047091445.1:718-2217 PREDICTED: Lynx rufus UDP-glucuronosyltransferase 2A1 (LOC124520520) transcript variant X1 mRNA
---------------------------------------------------DGSHWLNIELILEELIQRNHNVTVLASSATLFINS-NPDSPVNFEVIPISYKSSNIDSLIEHMIMLWIDHRPTPLTLWTFYKELGKFLDAVFRMNIQICDGVLNNTKLLARLQEGGFDVLLADPVTVCGDLVALKLGIPFVYTLRFSPASTVERHCGKIPAPASYVPAALSELTDHMTFGERVKNTISYLLQDYIFESY-WGEWNSYYSKVLG----RPTTLCEVMGKAEIWLIRTYWDFEFPRPYLPNFEFVGGLHCKPAKPLPKEMEEFVQSSGEDGIVVFSLGS-MVRNLSDEKANLIASALAQIPQKVLWRYKGKKPATLGANTRLYDWIPQNDLLGHPKTKAFITHGGTNGIYEAIYHGVP-MVGVPMFADQPDNIAHMKAKGAAVEVNINTMTSGDLLNALRTVINEPSYKENATRLSRIQHDQPVKPLDRAVFWIEFVMRHKGAKHLR----PAAHDLTWFQYHSFDVIGFLLVCAATAIFLVTKCCLFSCQK-LGKTGKKKKRE*----------------------------------------------------------------
>XM 047091448.1:1-1587 PREDICTED: Lynx rufus UDP-glucuronosyltransferase 2A1 (LOC124520520) transcript variant X4 mRNA
--------------------MLNKNILLLCLQISLLG--ITLGGNILIWPMEGSHWLNIKIIIDELIEKEHNVTVLVASGALFITP-TSTPSLTFEIYKVAFGKERIEGLIKDFVLTWMEKRPSPSTIWRFYQDIAKVIKDFHMISREICDGVLKNQKLMEKLKKSKFEVLISDPVFPCGDIVALKLGIPFMYSLRFSPASTVEKHCGKVPYPPSYVPATLSELTDQMSFTDRIRNFISYSLQDYMFNTL-WKSWDSYYSKALG----RPTTLCEVMGKAEIWLIRTYWDFEFPRPYLPNFEFVGGLHCKPAKPLPKEMEEFVQSSGEDGIVVFSLGS-MVRNLSDEKANLIASALAQIPQKVLWRYKGKKPATLGANTRLYDWIPQNDLLGHPKTKAFITHGGTNGIYEAIYHGVP-MVGVPMFADQPDNIAHMKAKGAAVEVNINTMTSGDLLNALRTVINEPSYKENATRLSRIQHDQPVKPLDRAVFWIEFVMRHKGAKHLR----PAAHDLTWFQYHSFDVIGFLLVCAATAIFLVTKCCLFSCQK-LGKTGKKKKRE*----------------------------------------------------------------
>XM 047719447.1:749-2248 PREDICTED: Lutra lutra UDP-glucuronosyltransferase 2A1 (LOC125093785) transcript variant X1 mRNA
---------------------------------------------------DGSHWLNIEIILEELIQRNHNVTVLASSTILLINS-NPDSPVNFEVIPVSYTDSNLDSLIEHMIMLWMDHRPTPLTLWTFYKELGNLLDTFFRINIQICDGVLNNPKLMARLQKGSFDVLVADPVTICGDLVALKLGIPFVYTLRFSPASTVERHCGKIPAPASYVPAALSELTDQMTFGERVKNTLSYPLQDYIFQSY-WREWNSYYSKVLG----RPTTLCEIMGKAEIWLIRTYWDFEFPRPYLPNFEFVGGLHCKPAKPLPKEMEEFVQSSGEDGVVVFSLGS-MVKNLTDEKANLIASALAQIPQKVLWRYKGKKPATLGHNTRLYDWIPQNDLLGHPKTKAFITHGGTNGIYEAIYHGIP-MVGLPMFADQPDNIAHMKAKGAAVEVDINTMTSEDLLNALRTVINEPSYKENATRLSRIHHDQPVKPLDRAVFWIEFVMRHKGAKHLR----PAAHNLTWFQYHSLDVIGFLLACVATAIFLVTKCFLFSYRK-FGKTGKKKKRE*----------------------------------------------------------------
>XM 047719450.1:32-1618 PREDICTED: Lutra lutra UDP-glucuronosyltransferase 2A1 (LOC125093785) transcript variant X4 mRNA
--------------------MLNKNILLFSLKFSLLG--ITLGGNVLIWPTEGSHWLNIKIIIDELIKKEHNVTVLVASGALFISP-ASKPSLMFEIYKVPFGKERIEGIIKDFVLTWMENRPSPSTIWRFYQEIARVLKDFHILSREICDGVLKNQNLMDKLKKSKFEVLISDPVFPCGDIVALKLGIPFMFSLRFSPASTVEKHCGKVPFPPSYVPAILSELTDQMSFTDRVRNFISYHLQDYMFDTL-WKSWDSYYSEALG----RPTTLCEIMGKAEIWLIRTYWDFEFPRPYLPNFEFVGGLHCKPAKPLPKEMEEFVQSSGEDGVVVFSLGS-MVKNLTDEKANLIASALAQIPQKVLWRYKGKKPATLGHNTRLYDWIPQNDLLGHPKTKAFITHGGTNGIYEAIYHGIP-MVGLPMFADQPDNIAHMKAKGAAVEVDINTMTSEDLLNALRTVINEPSYKENATRLSRIHHDQPVKPLDRAVFWIEFVMRHKGAKHLR----PAAHNLTWFQYHSLDVIGFLLACVATAIFLVTKCFLFSYRK-FGKTGKKKKRE*----------------------------------------------------------------
>XM 047856015.1:718-2217 PREDICTED: Prionailurus viverrinus UDP-glucuronosyltransferase 2A1 (LOC125163811) transcript variant X1 mRNA
---------------------------------------------------DGSHWLNIELILEELIQRNHNVTVLASSATLFINS-NPDSPVNFEVIPISYKSSNIDSLIEHMIMLWIDHRPTPLTLWTFYKELGKFLDAAFRMNIQICDGVLNNTKLLARLQEGGFDVLLADPVTVCGDLVALKLGIPFVYTLRFSPASTVERHCGKIPAPASYVPAALSELTDHMTFGERVKNTISYLLQDYIFESY-WGEWNSYYSKVLG----RPTTLCEVMGKAEIWLIRTYWDFEFPRPYLPNFEFVGGLHCKPAKPLPKEMEEFVQSSGEDGIVVFSLGS-MVRNLSDEKANLIASALAQIPQKVLWRYKGKKPATLGANTRLYDWIPQNDLLGHPKTKAFITHGGTNGIYEAIYHGVP-MVGVPMFADQPDNIAHMKAKGAAVEVNINTMTSEDLLKALRTVINEPSYKENATRLSRIQHDQPVKPLDRAVFWIEFVMRHKGAKHLR----PAAHDLTWFQYHSFDVIGFLLVCAATAIFLVTKCCLFSCQK-LGKTGKKKKRE*----------------------------------------------------------------
>XM 047856018.1:1-1587 PREDICTED: Prionailurus viverrinus UDP-glucuronosyltransferase 2A1 (LOC125163811) transcript variant X4 mRNA
--------------------MLNKNILLLCLQISLLG--ITLGGNVLIWPMEGSHWLNIKIIIDELIEKEHNVTVLVASGALFITP-TSTPSLTFEIYKVAFGKERIEGLIKDFVLTWMEKRPSPSTIWRFYQDIAKVIKDFHMISREICDGVLKNQKLMEKLKKSKFEVLISDPVFPCGDIVALKLGIPFMYSLRFSPASTVEKHCGKVPYPPSYVPATLSELTDQMSFTDRIRNFISYSLQDYMFNTL-WKSWDSYYSKALG----RPTTLCEVMGKAEIWLIRTYWDFEFPRPYLPNFEFVGGLHCKPAKPLPKEMEEFVQSSGEDGIVVFSLGS-MVRNLSDEKANLIASALAQIPQKVLWRYKGKKPATLGANTRLYDWIPQNDLLGHPKTKAFITHGGTNGIYEAIYHGVP-MVGVPMFADQPDNIAHMKAKGAAVEVNINTMTSEDLLKALRTVINEPSYKENATRLSRIQHDQPVKPLDRAVFWIEFVMRHKGAKHLR----PAAHDLTWFQYHSFDVIGFLLVCAATAIFLVTKCCLFSCQK-LGKTGKKKKRE*----------------------------------------------------------------
>XM 048212100.1:260-1852 PREDICTED: Ursus arctos UDP-glucuronosyltransferase 2B31-like (LOC125280979) mRNA
----------------MSMKWIS--VLLLLQLSCYFS--SGSCGKVLVWPTDYSHWINIKTILDELVQRGHEVTVLTSSASILVDP-SKSSAIKYEVYPAHLLGNDFEDFSRKLLNIWIYDLPR-DTFWAYFSQMQEIFWEYSDCIQKFCKDVVLNRKLMTKLQESRFDVVLADTIGPCGELLAELLKIPLVYSLRFSPGYALEKHSGGLPFPPSYVPVILSELSDQMTFMERVKNMIYVLYFDFWFQTFNEKSWDRFYSEILG----RPTTLSELMGKAQIWLIRTYWDFEFPRPLLPNFEFVGGLHCKPAKPLPKEMEEFVQSSGENGIVVFTLGS-MIKTMPEERANTIASALAQIPQKVLWRFDGKKPDTLGPNTQLYKWIPQNDLLGHPKTKAFITHGGANGIYEAIYHGIP-MVGIPLFADQPDNIAHMKAKGAAVSLDFHTMSSTDLLNALRMVINDTSYKENAMTLSRIHHDQPIKPLDRAVFWIEFVMRHKGAKHLR----PASHDLTWVQYHSLDVIGFLLACVATAVFVTTQCCLFCYRK-CAKRGKKEKKE*----------------------------------------------------------------
>XM 048212101.1:167-1759 PREDICTED: Ursus arctos UDP-glucuronosyltransferase 2B31-like (LOC125280980) mRNA
----------------MSMKWIS--VLLLLQLSCYFS--SGSCGKVLVWPTEYSHWINIKTILDELVQRGHEVTVLTSSASILVDP-SKSSAIKYEVYPAHLLRNDFEDFFRKLLNILIYNIPR-DTFWAYFSQMQEMMWEYSDCIQKFCKDVVLNRKLMTKLQESRFDVVLADTIGPCGELLAELLKIPLVYSLRFSPGYAFEKHSGGLPFPPSYVPVILSELSDQMTFMERVKNMIYVLYFDFWFQAFNEKNWNQFYSEVLG----RPTTLSELMGKAQIWLIRTYWDFEFPRPLLPNFEFVGGLHCKPAKPLPKEMEEFVQSSGENGIVVFTLGS-MIKTMPEERANTIASALAQIPQKVLWRFDGKKPDTLGPNTRLYKWIPQNDLLGHPKTKAFVTHGGTNGIYEAIHHGIP-MVGIPLFADQPDNIAHMKAKGAAVSLDFHTMSSTDLLNALRMVINDTSYKENAMTLSRIHHDQPIKPLDRAVFWIEFVMHHKGAKHLR----PASHDLTWVQYHSLDVIGFLLACVATAVFVTTQCCLFCYRK-CAKRGKKEKKE*----------------------------------------------------------------
>XM 048222069.1:191-1783 PREDICTED: Ursus arctos UDP-glucuronosyltransferase 2B31-like (LOC125283088) transcript variant X1 mRNA
----------------MSMKWIS--VLLLLQLSCYFS--SGSCGKVLVWPTEYSHWINIKTILDELVQRGHEVTVLTSSASILVDP-SKSSAIKYEVYPAHLLGNDFEDFFRKMLDILIYNIPR-DTFWAYFSQMQEIFWEYSDCIQKFCKDVVLNRKLMTKLQESRFDVVLADTIGPCGELLAELLKIPLVYSLRFSPGYALEKHSGGLPFPPSYVPVILSELSDQMTFMERVKNMIYVLYFDFWFQAFNEKSWDRFYSEILG----RPTTLSELMGKAQIWLIRTYWDFEFPRPLLPNFEFVGGLHCKPAKPLPKEMEEFVQSSGENGIVVFTLGS-MIKTMPEERANTIASALAQIPQKVLWRFDGKKPDTLGPNTQLYKWIPQNDLLGHPKTKAFITHGGANGIYEAIYHGIP-MVGIPLFADQPDNIAHMKAKGAAVSLDFHTMSSTDLLNALRMVINDTSYKENAMTLSRIHHDQPIKPLDRAVFWIEFVMRHKGAKHLR----PASHDLTWFQYHSLDVIGFLLACVATAVFVTTQCCLFCYRK-CAKRGKKEKKE*----------------------------------------------------------------
>XM 048222070.1:197-1789 PREDICTED: Ursus arctos UDP-glucuronosyltransferase 2B31-like (LOC125283089) mRNA
----------------MSMKWIS--VLLLLQLSCYFS--SGSCGKVLVWPTEYSHWINIKTILDELVQRGHEVTVLTSSASILVDP-SKSSAIKYEVYPAHLLRNDFEDFFRKLLNILIYNIPR-DTFWAYFSQMQEMMWEYSDCIQKFCKDVVLNRKLMTKLQESRFDVVLADTIGPCGELLAELLKIPLVYSLRFSPGYAFEKHSGGLPFPPSYVPVILSELSDQMTFMERVKNMIYVLYFDFWFQAFNEKNWNQFYSEVLG----RPTTLSELMGKAQIWLIRTYWDFEFPRPLLPNFEFVGGLHCKPAKPLPKEMEEFVQSSGENGIVVFTLGS-MIKTMPEERANTIASALAQIPQKVLWRFDGKKPDTLGPNTRLYKWIPQNDLLGHPKTKAFVTHGGTNGIYEAIHHGIP-MVGIPLFADQPDNIAHMKAKGAAVSLDFHTMSSTDLLNALRMVINDTSYKENAMTLSRIHHDQPIKPLDRAVFWIEFVMRHKGAKHLR----PASHDLTWVQYHSLDVIGFLLACVATAVFVTTQCCLFCYRK-CAKRGKKEKKE*----------------------------------------------------------------
>XM 048222071.1:258-1850 PREDICTED: Ursus arctos UDP-glucuronosyltransferase 2B31-like (LOC125283091) transcript variant X1 mRNA
----------------MSMKWIS--VLLLLQLSCYFS--SGSCGKVLVWPTEYSHWINIKTILDELVQRGHEVTVLTSSASILVDP-SKSSAIKYEVYPAHLLGNDFEDFFRKMLDILIYNIPR-DTFWAYFSQMQEIFWEYSDCIQKFCKDVVLNRKLMTKLQESRFDVVLADTIGPCGELLAELLKIPLVYSLRFSPGYALEKHSGGLPFPPSYVPVILSELSDQMTFMERVKNMIYVLYFDFWFQAFNEKSWDRFYSEILG----RPTTLSELMGKAQIWLIRTYWDFEFPRPLLPNFEFVGGLHCKPAKPLPKEMEEFVQSSGENGIVVFTLGS-MIKTMPEERANTIASALAQIPQKVLWRFDGKKPDTLGPNTQLYKWIPQNDLLGHPKTKAFITHGGANGIYEAIYHGIP-MVGIPLFADQPDNIAHMKAKGAAVSLDFHTMSSTDLLNALRMVINDTSYKENAMTLSRIHHDQPIKPLDRAVFWIEFVMRHKGAKHLR----PASHDLTWFQYHSLDVIGFLLACVATAVFVTTQCCLFCYRK-CAKRGKKEKKE*----------------------------------------------------------------
>XM 048222072.1:257-1849 PREDICTED: Ursus arctos UDP-glucuronosyltransferase 2B31-like (LOC125283092) mRNA
----------------MSMKWIS--VLLLLQLSCYFS--SGSCGKVLVWPTEYSHWINIKTILDELVQRGHEVTVLTSSASILVDP-SKSSAIKYEVYPAHLLRNDFEDVFRKLLDTWIYNLPR-DTFWAYFSQMQEMMWECSDCIQKFCKDVVLNRKLMTKLQESRFDVVLADTIGPCGELLAELLKIPLVYSLRFSPGYAFEKHSGGLPFPPSYVPVILSELSDQMTFMERVKNMIYVLYFDFWFQAFNERNWNQFYSEVLG----RPTTLSELMGKAQIWLIRTYWDFEFPRPLLPNFEFVGGLHCKPAKPLPKEMEEFVQSSGENGIVVFTLGS-MIKTMPEERANTIASALAQIPQKVLWRFDGKKPDTLGPNTRLYKWIPQNDLLGHPKTKAFITHGGANGIYEAIYHGIP-MVGIPLFADQPDNIAHMKAKGAAVSLDFHTMSSTDLLNALRMVINDTSYKENAMTLSRIHHDQPIKPLDRAVFWIEFVMRHKGAKHLR----PASHDLTWVQYHSLDVIGFLLACVATAVFVTTQCCLFCYRK-CAKRGKKEKKE*----------------------------------------------------------------
>XM 048222073.1:217-1809 PREDICTED: Ursus arctos UDP-glucuronosyltransferase 2B31 (LOC125283093) mRNA
----------------MSMKWIS--VLLLLQLSCYFS--SGSCGKVLVWPTEYSHWINIKTILDELVQRGHEVTVLTSSASILVDP-SKSSAIKYEVYPAHLLGNDFEDFFGKMLNIWIYDLPR-DTFWAYFSQMQEIFWEYSDCIQKFCKDVVLNRKLMTKLQESRFDVVLADTVGPCGELLAELLKIPLVYSLRFSPGYAFEKHSGGLPFPPSYVPVILSELSDQMTFMERVKNMIYVLYFDFWFQTFNEKSWDRFYSEVLG----RPTTLSELMGKAQIWLIRTYWDFEFPRPLLPNFEFVGGLHCKPAKPLPKEMEEFVQSSGENGIVVFTLGS-MIKTMPEERANTIASALAQIPQKVLWRFDGKKPDTLGPNTRLYKWIPQNDLLGHPKTKAFVTHGGTNGIYEAIHHGIP-MVGIPLFADQPDNIAHMKAKGAAVSLDFHTMSSTDLLNALRMVINDTSYKENAMTLSRIHHDQPIKPLDRAVFWIEFVMRHKGAKHLR----PASHDLTWVQYHSLDVIGFLLACVATAVFVTTQCCLFCYRK-CAKRGKKEKKE*----------------------------------------------------------------
>XM 048222074.1:257-1849 PREDICTED: Ursus arctos UDP-glucuronosyltransferase 2B31-like (LOC125283095) mRNA
----------------MSMKWIS--VLLLLQLSCYFS--SGSCGKVLVWPTEYSHWINIKTILDELVQRGHEVTVLTSSASILVDP-SKSSAIKYEVYPAHLLRNDFEDVFRKLLDTWIYNLPR-DTFWAYFSQMQEMMWECSDCIQKFCKDVVLNRKLMTKLQESRFDVVLADTIGPCGELLAELLKIPLVYSLRFSPGYAFEKHSGGLPFPPSYVPVILSELSDQMTFMERVKNMIYVLYFDFWFQAFNERNWNQFYSEVLG----RPTTLSELMGKAQIWLIRTYWDFEFPRPLLPNFEFVGGLHCKPAKPLPKEMEEFVQSSGENGIVVFTLGS-MIKTMPEERANTIASALAQIPQKVLWRFDGKKPDTLGPNTRLYKWIPQNDLLGHPKTKAFITHGGANGIYEAIYHGIP-MVGIPLFADQPDNIAHMKAKGAAVSLDFHTMSSTDLLNALRMVINDTSYKENAMTLSRIHHDQPIKPLDRAVFWIEFVMRHKGAKHLR----PASHDLTWVQYHSLDVIGFLLACVATAVFVTTQCCLFCYRK-CAKRGKKEKKE*----------------------------------------------------------------
>XM 048222075.1:217-1809 PREDICTED: Ursus arctos UDP-glucuronosyltransferase 2B31 (LOC113262548) mRNA
----------------MSMKWIS--VLLLLQLSCYFS--SGSCGKVLVWPTEYSHWINIKTILDELVQRGHEVTVLTSSASILVDP-SKSSAIKYEVYPAHLLGNDFEDFFGKMLNIWIYDLPR-DTFWAYFSQMQEIFWEYSDCIQKFCKDVVLNRKLMTKLQESRFDVVLADTVGPCGELLAELLKIPLVYSLRFSPGYAFEKHSGGLPFPPSYVPVILSELSDQMTFMERVKNMIYVLYFDFWFQTFNEKSWDRFYSEVLG----RPTTLSELMGKAQIWLIRTYWDFEFPRPLLPNFEFVGGLHCKPAKPLPKEMEEFVQSSGENGIVVFTLGS-MIKTMPEERANTIASALAQIPQKVLWRFDGKKPDTLGPNTRLYKWIPQNDLLGHPKTKAFVTHGGTNGIYEAIHHGIP-MVGIPLFADQPDNIAHMKAKGAAVSLDFHTMSSTDLLNALRMVINDTSYKENAMTLSRIHHDQPIKPLDRAVFWIEFVMRHKGAKHLR----PASHDLTWVQYHSLDVIGFLLACVATAVFVTTQCCLFCYRK-CAKRGKKEKKE*----------------------------------------------------------------
>XM 048224819.1:193-1785 PREDICTED: Ursus arctos UDP-glucuronosyltransferase 2B31-like (LOC125283435) mRNA
----------------MSMKWIS--VLLLLQLSCYFS--SGSCGKVLVWPTEYSHWINIKTILDELVQRGHEVTVLTSSASILVDP-SKSSAIKYEVYPAHLLRNDFEDFFRKLLNILIYNIPR-DTFWAYFSQMQEMMWEYSDCIQKFCKDVVLNRKLMTKLQESRFDVVLADTIGPCGELLAELLKIPLVYSLRFSPGYAFEKHSGGLPFPPSYVPVILSELSDQMTFMERVKNMIYVLYFDFWFQAFNEKNWNQFYSEVLG----RPTTLSELMGKAQIWLIRTYWDFEFPRPLLPNFEFVGGLHCKPAKPLPKEMEEFVQSSGENGIVVFTLGS-MIKTMPEERANTIASALAQIPQKVLWRFDGKKPDTLGPNTRLYKWIPQNDLLGHPKTKAFVTHGGTNGIYEAIHHGIP-MVGIPLFADQPDNIAHMKAKGAAVSLDFHTMSSTDLLNALRMVINDTSYKENAMTLSRIHHDQPIKPLDRAVFWIEFVMRHKGAKHLR----PASHDLTWVQYHSLDVIGFLLACVATAVFVTTQCCLFCYRK-CAKRGKKEKKE*----------------------------------------------------------------
>XM 048224820.1:260-1354 PREDICTED: Ursus arctos UDP-glucuronosyltransferase 2B31-like (LOC125283436) mRNA
----------------MSMKWIS--VLLLLQLSCYFS--SGSCGKVLVWPTDYSHWINIKTILDELVQRGHEVTVLTSSASILVDP-SKSSAIKYEVYPAHLLGNDFEDFSRKLLNIWIYDLPR-DTFWAYFSQMQEIFWEYSDCIQKFCKDVVLNRKLMTKLQESRFDVVLADTIGPCGELLAELLKIPLVYSLRFSPGYALEKHSGGLPFPPSYVPVILSELSDQMTFMERVKNMIYVLYFDFWFQTFNEKSWDRFYSEILG----RPTTLSELMGKAQIWLIRTYWDFEFPRPLLPNFEFVGGLHCKPAKPLPKEMEEFVQSSGENGIVVFTLGS-MIKTMPEERANTIASALAQIPQKVLWRFDGKKPDTLGPNTQLYKWIPQNDLLG--------------------------------------------------------------------------------------------------------------------------------------------------------------------------------------------------------------------------------------------
>XR 007190634.1:188-1780 PREDICTED: Ursus arctos UDP-glucuronosyltransferase 2B31-like (LOC125283088) transcript variant X2 misc RNA
----------------MSMKWIS--VLLLLQLSCYFS--SGSCGKVLVWPTEYSHWINIKTILDELVQRGHEVTVLTSSASILVDP-SKSSAIKYEVYPAHLLGNDFEDFFRKMLDILIYNIPR-DTFWAYFSQMQEIFWEYSDCIQKFCKDVVLNRKLMTKLQESRFDVVLADTIGPCGELLAELLKIPLVYSLRFSPGYALEKHSGGLPFPPSYVPVILSELSDQMTFMERVKNMIYVLYFDFWFQAFNEKSWDRFYSEILG----RPTTLSELMGKAQIWLIRTYWDFEFPRPLLPNFEFVGGLHCKPAKPLPKEMEEFVQSSGENGIVVFTLGS-MIKTMPEERANTIASALAQIPQKVLWRFDGKKPDTLGPNTQLYKWIPQNDLLGHPKTKAFITHGGANGIYEAIYHGIP-MVGIPLFADQPDNIAHMKAKGAAVSLDFHTMSSTDLLNALRMVINDTSYKENAMTLSRIHHDQPIKPLDRAVFWIEFVMRHKGAKHLR----PASHDLTWFQYHSLDVIGFLLACVATAVFVTTQCCLFCYRK-CAKRGKKEKKE*----------------------------------------------------------------
>XR 007190636.1:188-1780 PREDICTED: Ursus arctos UDP-glucuronosyltransferase 2B31-like (LOC125283091) transcript variant X2 misc RNA
----------------MSMKWIS--VLLLLQLSCYFS--SGSCGKVLVWPTEYSHWINIKTILDELVQRGHEVTVLTSSASILVDP-SKSSAIKYEVYPAHLLGNDFEDFFRKMLDILIYNIPR-DTFWAYFSQMQEIFWEYSDCIQKFCKDVVLNRKLMTKLQESRFDVVLADTIGPCGELLAELLKIPLVYSLRFSPGYALEKHSGGLPFPPSYVPVILSELSDQMTFMERVKNMIYVLYFDFWFQAFNEKSWDRFYSEILG----RPTTLSELMGKAQIWLIRTYWDFEFPRPLLPNFEFVGGLHCKPAKPLPKEMEEFVQSSGENGIVVFTLGS-MIKTMPEERANTIASALAQIPQKVLWRFDGKKPDTLGPNTQLYKWIPQNDLLGHPKTKAFITHGGANGIYEAIYHGIP-MVGIPLFADQPDNIAHMKAKGAAVSLDFHTMSSTDLLNALRMVINDTSYKENAMTLSRIHHDQPIKPLDRAVFWIEFVMRHKGAKHLR----PASHDLTWFQYHSLDVIGFLLACVATAVFVTTQCCLFCYRK-CAKRGKKEKKE*----------------------------------------------------------------
>Z. californianus UGT2A1 XM 027600725 LOC113925968
------------------MVSKKWISVTVLLQLCYIG--YGFCGKVLVWPCDMSHWLNVRIILEKLTERGHEVTVLVSPESLLIDY-SKPSTLKFEVVPMPYNRETAEKRFSDFLDMATNIIPT-LPRWQSAIKLQEFLLKVTGSLKLLCESVVHNQSFMKKLQATNYNVMVIDPAVPCGELIAELLTVPFVYTLRFSIGDNVEKYCGKLPAPLSYVPVATAGLTDRMTFLQRVQNVMFSILLNFWIHQLDTQFWDQFYSEALG----RPTTLCEIMGKAEIWLIRTYWDFEFPRPYLPNFEFVGGLHCKPAKPLPKEMEEFVQSSGEDGVVVFSLGS-MVKNLTDERANLIASALAQIPQKVLWRYKGKKPATLGANTRLYDWIPQNDLLGHPKTKAFITHGGTNGIYEAIYHGIP-MVGVPMFADQPDNIAHMKAKGAAVEVNINTMTSEDLLSALRTVINEPSYKENAMRLSKIHHDQPVKPLDRAVFWIEFVMRHKGAKHLR----PAAHNLTWFQYHSLDVIGFLLACVATAIFLVTKCCLFSCRK-FGKTGKKKKRE*----------------------------------------------------------------
>Z. californianus UGT2B4 XM 027600475
----------------MSMKWIS--VLLL-QLSCYFS--SGSCGNVLVWPTEYSHWINIKTILDELIQRGHEVTVLTSSASILVDP-SKSSTIKYEIYPVHLQRKDFEDIFRKMIDIWIYNLPR-DTFWGYFSQLQETLWEYSDCLQKFCKDIILNRKLMTKLQESKFDVILADAIGPCGELLAELLKIPFVYSLRFSPGYIFEKYSGGLPLPPSYVPIIMSELSGQMTFMERVKNMIYVIYFDFWFQSFNEKSWDLFYSEVLG----RPTTLCELMGKAQIWLIRTYWDFEFPRPLLPNFEFVGGLHCKPAKPLPKEIEEFVQSSGENGIVVFTLGS-MVNNMPEERANVIATALAQIPQKVLWRFDGKKPDTLGPNTRLYKWIPQNDLLGHPKTKVFVTHGGANGIYEAIHHGIP-MVGIPLFADQPDNIAYMKAKGAAVSLDFHTLSSTDLVNALRMVINDTSYKENAMKLSRIHHDQPVKPLDRAVFWIEFVMRHKGAKHLR----PASHNLTWFQYHSLDVIGFLLACVATALFVTTQCCLFCYQK-FAKIGKKEKKE*----------------------------------------------------------------
>V. lagopus UDP2B31-like (LOC121473053) mRNA.
----------------MSTKWIS--VLLLLQLSCYFS--SGSCGKVLVWPTEYSHWINVKTILDELVQRGHEVTVLTSSASILVDP-NKVSAIKFEIYSAHLSRGDFEALVIKLLKTWTYDMPK-DSFWAYFSVMQEILWESYECVEKLCKDVVLNKKLMTKLQESKFNLILADAVGPCGELLAELLKIPLVYTLRFSAGYAFEKHIGGLPLPPSYVPVILSELTDQMTFMERVKNMLYVLYFDFWFQTMNEKSWDQFYSEVLG----RPTTLYELMRKADIWLIRTYWDLEFPRPLLPHFDFVGGLHCKPAKPLPKEMEEFVQSSGENGIVVFSLGS-MVNNMPEERANVIASALAQIPQKVLWRFDGKNPDTLGPNTRLYKWLPQNDLLGHPKAKAFITHGGTNGIYEAIYHGIP-MVGIPLFADQADNIVHMKAKGAAIRLDFSTMSSADLLNALRTVINDPSYKENAMKLSRIQHDQPLKPLDRAVFWIEYVMRHKGAKHLR----PASHDLTWLQYHSLDVIGFLLACVATAMFVTTQCCLFCCRK-VAKTGQKIKKE*----------------------------------------------------------------
>V. lagopus UGT2B31-like LOC121473054 XM 041724971
----------------MSTKWIS--VLLLLQLSCYFS--SGSCGKVLVWPTEYSHWINVKTILDELVQRGHEVTVLTSTASILVDP-NKVSAIKFEIYSAHLSRGDFEALFIKLLNIWTYDMPK-DSFWAYFSVMQEMFWEYFECVEKLCKDVVLNKKLMTKLQESKFDLILADTIGPCGELLAELLKIPLVYTLRFSAGYAFEKHSGGLPLPPSYVPVILSELTDQMTFMERVKNMLYVLYFDFWFQTMNEKSWDQFYSEVLG----RPTTLYELMRKADIWLIRTYWDLEFPRPLLPHFDFVGGLHCKPAKPLPKEMEEFVQSSGENGIVVFSLGS-MVNNMPEERANVIASALAQIPQKVLWRFDGKNPDTLGPNTRLYKWLPQNDLLGHPKAKAFITHGGTNGIYEAIYHGIP-MVGIPLFADQADNIVHMKAKGAAIRLDFSTMSSADLLNALRTVINDPS*-----------------------------------------------------------------------------------------------------------------------------------------------------------------
>U. americanus UGT2C1-like LOC123786693 XM 045789012
------------------MRTMKGFYVLFTLHLCFLD--SGKTGKILVWPSDSSHWINLKVILDQLQRHGHEITILVPSPNHLFDL--TKIPFNVENLQLPVTKETLKEELDTILYIASFEMPK-LSWWDRRAKLREMGKRFFRVAKRICDSAITNKELLSRLQAAKFDICLADPLSFCGELLAELLNIPFIYSFRFSHGSVIERLCAQLPTPSSYVPGSTSGLTDSMTFVQRLENWLLYIMSDIMFLYFLFPEWDEYYSKILG----KPTTLCEIMGKAEMWLIRTYWDFEFPYPYLPNFEFVGGLHCKPAKPLPKELEEFVQSSGKDGIVVFTLGS-MIKNLTEEKSNIIASALAQIPQKVLWKYTGKKPDTLGPNTRLYEWIPQNDLLGHPKTRAFITHCGTNGIYEAIYHGIP-MVGIPMFGDQPDNIARIKAKGAAVEVDLHTMTSSNLLNALNEVINNPFYKENAMTLSRIHHDQPMKPLDRAVFWIEFVMRHKGAKHLR----PASHDLTWFQYHSLDVIGFLLACVATTILLVSKCCLFCCWK-FGKTGKKNKRE*----------------------------------------------------------------
>U. arctos UGT2C1-like LOC125283434 XM 048224815
------------------MRTMKGFYVLFTLHLCFLD--SGKTGKILVWPSDSSHWINLKVILDQLQRHGHEITILVPSPNHLFDL--TKIPFNVENLQLPVTKETLKEELDTILYIASFEMPK-LSWWDRRAKLREMGKRFFRVAKRICDSAITNKELLSRLQAAKFDICLADPLSFCGELLAELLNIPFIYSFRFSHGSVIERLCAQLPTPSSYVPGSTSGLTDSMTFVQRLENWLLYIMSDIMFLYFLFPEWDEYYSKILG----KPTTLCEIMGKAEMWLIRTYWDFEFPYPYLPNFEFVGGLHCKPAKPLPKELEEFVQSSGKDGIVVFTLGS-MIKNLTEEKSNIIASALAQIPQKVLWKYTGKKPDTLGPNTRLYEWIPQNDLLGHPKTRAFITHCGTNGIYEAIYHGIP-MVGIPMFGDQPDNIARIKAKGAAVEVDLHTMTSSNLLNALNEVINNPFYKENAMTLSRIHHDQPMKPLDRAVFWIEFVMRHKGAKHLR----PASHDLTWFQYHSLDVIGFLLACVATTILLVSKCCLFCCWK-FGKTGKKNKRE*----------------------------------------------------------------
>U. arctos UGT2C1-like LOC113262549 XM 026508997
------------------MRTMKGFYVLFTLHLCFLD--SGKTGKILVWPSDSSHWINLKVILDQLQRHGHEITILVPSPNHLFDL--TKIPFNVENLQLPVTKETLKEELDTILYIASFEMPK-LSWWDRRAKLREMGKRFFRVAKRICDSAITNKELLSRLQAAKFDICLADPLSFCGELLAELLNIPFIYSFRFSHGSVIERLCAQLPTPSSYVPGSTSGLTDSMTFVQRLENWLLYIMSDIMFLYFLFPEWDEYYSKILG----KPTTLCEIMGKAEMWLIRTYWDFEFPYPYLPNFEFVGGLHCKPAKPLPKELEEFVQSSGKDGIVVFTLGS-MIKNLTEEKSNIIASALAQIPQKVLWKYTGKKPDTLGPNTRLYEWIPQNDLLGHPKTRAFITHCGTNGIYEAIYHGIP-MVGIPMFGDQPDNIARIKAKGAAVEVDLHTMTSSNLLNALNEVINNPFYKENAMTLSRIHHDQPMKPLDRAVFWIEFVMRHKGAKHLR----PASHDLTWFQYHSLDVIGFLLACVATTILLVSKCCLFCCWK-FGKTGKKNKRE*----------------------------------------------------------------
>U. americanus UGT2A3-like LOC123786701 XM 045789026
------------------MVAKEWISAIVLLQLCYTG--CGLCGKVLVWPCDMSHWLNLKIILEELTERGHEVTVLVSPESFIIDY-SKASTLKFEVVPMSPNREKAEKTLNDFLDVATNVMPT-LSAWQSAMKLQEFLLRETGNLKLLCESVVYNRSFMKKLQETHYDVMVIDPVLPCGELIAELLTVPFVYTLRVSIGETLEKYCGKLPAPLSYVPVAMVGLTDRMTFLQRVKNVMFFIFSNFWIQQLDTQVWNQFYSEALG----RPTTLCEIMGKAEIWLIRTYWDFEFPRPYLPNFEFVGGLHCKPAKPLPKEMEEFVQSSGEDGVVVFSLGS-MVKNLTDEKANLIASALAQVPQKVLWRYKGKKPATLGANTRLYDWIPQNDLLGHPKTKAFITHGGTNGIYEAIYHGVP-MVGVPMFADQPDNIAHMKAKGAAVEVNINTMTSEDLLTALRTVINEPSYKENATRLSRIHHDQPVKPLDRAVFWIEFVMRHKGAKHLR----PAAHNLTWFQYHSLDVIGFLLACVATAIFLVTKCCLFSCRK-FGKTGKKKKRE*----------------------------------------------------------------
>R. norvegicus Ugt2a1 NM_022228
---------------------MLKNILLWSLQLSLLG--MSLGGNVLIWPMEGSHWLNVKIIIDELLRKEHNVTVLVASGALFITP-SVSPSLTFEIYPVPFGKEKIESVIKDFVLTWLENRPSPSTIWTFYKEMAKVIEEFHLVSRGICDGVLKNEKLMTKLQRGKFEVLLSDPVFPCGDIVALKLGIPFIYSLRFSPASTVEKHCGKVPFPPSYVPAILSELTDQMSFADRVRNFISYRMQDYMFETL-WKQWDSYYSKALG----RPTTLCETMGKAEIWLMRTYWDFEFPRPYLPNFEFVGGLHCKPAKPLPKEMEEFVQTSGEHGVVVFSLGS-MVKNLTEEKANLIASALAQIPQKVLWRYKGKIPATLGSNTRLFDWIPQNDLLGHPKTRAFITHGGTNGIYEAIYHGIP-MVGVPMFADQPDNIAHMKAKGAAVEVNMNTMTSADLLSAVRAVINEPFYKENAMRLSRIHHDQPVKPLDRAVFWIEFVMRHKGAKHLR----VAAHDLSWFQYHSLDVIGFLLACMASAILLVIKCCLFVFQK-IGKTGKKNKRD*----------------------------------------------------------------
>R. norvegicus Ugt2a3 NM_001135869 XM_223289
------------------MVSVKWAVAIFLLQLCWSG--CGICSKVLVWPCDMSHWLNLKTILEELAARGHEVTVLKYP-SIIIDQ-SKLTPLQFENIPVLYETEVAENHLNEIVNLAVNVIPN-LSLWEAARTLQDFFLQLTGNFEDLCRSTLYNQTLMNKLRDAKYDVMVLDPVIPCGELVAEVLQIPFVNTLRFSMGYSMEKYCGQLPVPLSYVPVVMGELTDHMTFTERVKNMMLSLFFEFWLQQYDFAFWDQFYSKTLG----RPTTFCKTVGKAEIWLIRTYWDIEFPRPYLPNFEFVGGLHCKPAKPLPKELEEFVQSSGEHGVVVFSLGS-MIKNLTEEKANLIASALAQIPQKVLWRYSGKKPATLGPNTRILNWIPQNDLLGHPKTRAFITHGGTNGIYEAIYHGVP-MVGIPMFGDQPYNIAHMEAKGAAVKVAINTMTSADLLSALRAVINEPSYKENAMRLSRVHHDQPVKPLDRAVFWIEFVMRHKGAKHLR----VAAHDLSWFQYHSLDVIGFLLVCVVTLTFVITKCSLFMCRK-CCLRERKKKGNRKKKN*-----------------------------------------------------------
>H. sapiens UGT2A3 AY542891
------------------MRSDKSALVFLLLQLFCVG--CGFCGKVLVWPCDMSHWLNVKVILEELIVRGHEVTVLTHSKPSLIDY-RKPSALKFEVVHMPQDRTEENE---IFVDLALNVLPG-LSTWQSVIKLNDFFVEIRGTLKMMCESFIYNQTLMKKLQETNYDVMLIDPVIPCGDLMAELLAVPFVLTLRISVGGNMERSCGKLPAPLSYVPVPMTGLTDRMTFLERVKNSMLSVLFHFWIQDYDYHFWEEFYSKALG----RPTTLCETVGKAEIWLIRTYWDFEFPQPYQPNFEFVGGLHCKPAKALPKEMENFVQSSGEDGIVVFSLGS-LFQNVTEEKANIIASALAQIPQKVLWRYKGKKPSTLGANTRLYDWIPQNDLLGHPKTKAFITHGGMNGIYEAIYHGVP-MVGVPIFGDQLDNIAHMKAKGAAVEINFKTMTSEDLLRALRTVITDSSYKENAMRLSRIHHDQPVKPLDRAVFWIEFVMRHKGAKHLR----SAAHDLTWFQHYSIDVIGFLLTCVATAIFLFTKCFLFSCQK-FNKTRKIEKRE*----------------------------------------------------------------
>M. musculus Ugt2a3 NM_028094
------------------MVSEKCVAAFFLLQLCWAG--CGFCSKVLVWPCDMSHWLNLKTILEELGARGHEVTVLKYP-SIIIDQ-SKRIPLHFENIPLLYEIETAENRLNEIANLAVNVIPN-LSLWEAAKTLQDFFLQVTGDFESICRSVLYNQKFMDKLRDAQYDVVVIDPVVPCGELVAEVLQIPFVYTLRFSMGYYMEKHCGQLPIPLSYVPVVMSELTDNMTFTERVKNMMFSLLFEYWLQQYDFAFWDQFYSETLG----RPTTFCKTVGKADIWLIRTYWDVEFPRPYLPNFEFVGGLHCKPAKPLPKEMEEFVQSSGEHGVVVFSLGS-MVKNLTEEKANLIASVLAQIPQKVLWRYSGKKPATLGSNTRLFNWIPQNDLLGHPKTKAFITHGGTNGIYEAIYHGVP-MVGVPMLGDQPHNIAHMEAKGAALKVSISTMTSTDLLSAVRAVINEPSYKENAMRLSRIHHDQPVKPLDRAVFWIEFVMRHKGAKHLR----VAAHDLSWFQYHSLDVIGFLLLCVVTLTFIITKFCLFVCQK-LYMKESKKMGNRKKKN*-----------------------------------------------------------
>M. musculus Ugt2a1 NM_053184
---------------------MLKNILLCSLQISLLG--MSLGGNVLIWPMEGSHWLNVKIIIDELLRKEHNVTVLVASGALFITPSSISPSLTFEIYPVPFGKEKIESVIKDFVLTWLENRPSPSTIWTFYKEMAKVIEEFHLVSRGICDGVLKNEKLMSKLQKEKFEVLLSDPVFPCGDIVALKLGIPFIYSLRFSPASTVEKHCGKVPFPPSYVPAILSELTDQMSFTDRVRNFISYRMQDYMFETL-WKQWDSYYTKALG----RPTTLCETMGKAEIWLMRTYWDFEFPRPYLPNFEFVGGLHCKPAKPLPKEMEEFVQTSGEHGIVVFSLGS-MVKNLTDEKANLIASALAQIPQKVLWRYKGKIPDTLGSNTRLFDWIPQNDLLGHPKTRAFITHGGTNGIYEAIYHGIP-MVGVPMFADQPDNIAHMKAKGAAVEVNMNTMTSSDLLNALRTVINEPSYKENAMRLSRIHHDQPVKPLDRAVFWIEFVMRHKGAKHLR----VAAHDLSWFQYHSLDVIGFLLACVASAILLVAKCCLFIFQK-VGKTGKKKKRD*----------------------------------------------------------------
>M. musculus Ugt2a2 NM_001024148
--------------------MIKKVLQLLIFHLTLAE--IVLSGNVVVWPTDGSHWLNIKILLEELVQRNHSVTVLAPSETLFINS-RLDAFINFEEIPVSYTKSKIDEIIEHMIALWLDHRPTPLTMWTFYKELGNLLATFYTTNKQMCDGVLNNPTVMERLQKGGFDVLLADPVTMCGELVALKLGIPFVYTLRFSPAFTVERHCGKIPAPISYVPAALSELTDQMSFGERVKNIISYSLQDYIFKTY-WGEWNSYYSKVLG----RPTTLCETMGKAEIWLMRTYWDFEFPRPYLPNFEFVGGLHCKPAKPLPKEMEEFVQTSGEHGIVVFSLGS-MVKNLTDEKANLIASALAQIPQKVLWRYKGKIPDTLGSNTRLFDWIPQNDLLGHPKTRAFITHGGTNGIYEAIYHGIP-MVGVPMFADQPDNIAHMKAKGAAVEVNMNTMTSSDLLNALRTVINEPSYKENAMRLSRIHHDQPVKPLDRAVFWIEFVMRHKGAKHLR----VAAHDLSWFQYHSLDVIGFLLACVASAILLVAKCCLFIFQK-VGKTGKKKKRD*----------------------------------------------------------------
>R. norvegicus Ugt2a1 XM_039092390
--------------------MIKKVLQLLIFPLALTE--IVLSGNVVIWPSDGSHWLNIKILLEELVQRNHSVTVLAASETLFINS-SPDAFISFEEIPVSYTRSKIDEMIEHMIALWLDHRPTPLTMWAFYKELGKLFAAFYKINKQICDGVLKNATLMARLQKGGFDVLISDPVTMCGELVALKLGIPFVYTLRFSPAFTVERHCGKIPTPVSYVPAALSELTDQMTFGERVKNTISYSLQDYIFKSY-WGEWNSYYSRVLG----RPTTLCETMGKAEIWLMRTYWDFEFPRPYLPNFEFVGGLHCKPAKPLPKEMEEFVQTSGEHGVVVFSLGS-MVKNLTEEKANLIASALAQIPQKVLWRYKGKIPATLGSNTRLFDWIPQNDLLGHPKTRAFITHGGTNGIYEAIYHGIP-MVGVPMFADQPDNIAHMKAKGAAVEVNMNTMTSADLLSAVRAVINEPFYKENAMRLSRIHHDQPVKPLDRAVFWIEFVMRHKGAKHLR----VAAHDLSWFQYHSLDVIGFLLACMASAILLVIKCCLFVFQK-IGKTGKKNKRD*----------------------------------------------------------------
