# Supplementary material for: Duplication, Loss, and Evolutionary Features of Specific UDP-Glucuronosyltransferase Genes in Carnivora (Mammalia, Laurasiatheria)
Source: Animals (Basel). 2022 Oct 27;12(21):2954. doi: 10.3390/ani12212954 (PMC9658400; doi:10.3390/ani12212954)
Supplement: Supplementary file 1 [file animals-12-02954-s001.zip › UGT2s_list.xlsx]

## Sheet: Sheet2
Species name	name	Gene name	Nucleotide name
A.jubatus	UGT2C1-like	LOC106977028	XM15074502
A.jubatus	2A1	(LOC106977026)	XM15074499.2
A.jubatus	2A1	(LOC106977026)	XM15074500.2
A.melanoleuca	UGT2C1-like	LOC100464709	XM2930857
B.taurus	UGT2C1-like	LOC530553	XM2688334
C.lupus	UGT2A3-like	LOC119874464	XM38685799
C.lupus	UGT2B31	LOC119874462	XM38685798
C.lupus	UGT2B31	UGT2B31	NM1003381
C.lupus	UGT2B31-like	LOC119874463	XM38685796
C.lupus	UGT2B31-like	LOC119876946	XM38685797
C.lupus	UGT2C1-like P	LOC119874465	XM38685804
C.lupus	UGT31-like	LOC119874461	XM38685794
C.lupus	UGT2A1	(LOC119874467)	XM038685808.1
C.lupus	UGT2A1	(LOC480777)	XM038684567.1
C.ursinus	UGT2B31-like	LOC112835672	XM25887228
C.ursinus	2A1	(LOC112835807)	XM25887439.1
C.ursinus	2A1	(LOC112835807)	XM25887441.1
Canislupus	2A1	(LOC119874467)	XM38685808.1
Cl.upus	2A1	(LOC112652247)	XM25435753.3
E. jubatus	2A1	(LOC114206768)	XM28100668.1
E. jubatus	2A1	(LOC114206768)	XM28100669.1
E.alutris	2A1	(LOC111149084)	XM22505992.1
E.caballus	UGT2C1	LOC100146977	XM1916450
E.jubatus	UGT2B4	UGT2B4	XM28100625
E.lutris	UGT2B31-likeP	LOC111148985	XM22505848
E.lutris	UGT2B31-like	LOC111148968	XM22505818
E.lutris	2A1	(LOC111149084)	XM22505995.1
F.catus	UGT2C1-like	LOC101087662	XM3985311
F.catus	2A1	(LOC101087059)	XM3985308.3
F.catus	2A1	(LOC101087059)	XM45056264.1
H.grypus	UGT2B31-like	LOC118546385	XM36109097
H.hyaena	UGT2B31-like	LOC120222184	XM39219895
H.sapiens	UGT1A1	UGT1A1	NM463
H.sapiens	UGT2A2	UGT2A2	NM1105677
H.sapiens	UGT2B10	UGT2B10	gi109730576
H.sapiens	UGT2B15	UGT2B15	gi353411935
H.sapiens	UGT2B17	UGT2B17	gi294345383
H.sapiens	UGT2B4	UGT2B4	gi149944508
H.sapiens	UGT2B7	UGT2B7	gi190194388
H.sapiens	UGT2A3	UGT2A3	AY542891
Halichoerusgrypus	2A2-like	(LOC118525389)	XM36076110.1
Homosapiens	UGT2A1	UGT2A1	NM6798
Hyaenahyaena	2A1	(LOC120244970)	XM39251792.1
Hyaenahyaena	2A1	(LOC120244970)	XM39251795.1
L.canadensis	UGT2C1-like	LOC115512586	XM30313751
L.canadensis	UGT2B31-like	LOC116860468	XM32846554
L.canadensis	2A2	(UGT2A2)	XM32846059.1
L.canadensis	2A2	(UGT2A2)	XM32846145.1
L.geoffroyi	UGT2C1-like	LOC123595905	XM45473845
L.geoffroyi	2A1	(LOC123595904)	XM45473838.1
L.geoffroyi	2A1	(LOC123595904)	XM45473841.1
L.lutra	2A1	(LOC125093785)	XM47719447.1
L.lutra	2A1	(LOC125093785)	XM47719450.1
L.rufus	2A1	(LOC124520520)	XM47091445.1
L.rufus	2A1	(LOC124520520)	XM47091448.1
L.weddellii	UGT2B4	UGT2B4	XM6729315
L.weddellii	2A1	(LOC102726664)	XM6729318.2
L.weddellii	2A1	(LOC102726664)	XM6729319.2
Lynx canadensis	2A1	(LOC115512583)	XM30313748.1
Lynx canadensis	2A1	(LOC115512583)	XM30313749.1
M.angustirostris	2A1	(LOC123847624)	XM45879442.1
M.angustirostris	2A1	(LOC123847624)	XM45879446.1
M.erminea	UGT2B31-like	LOC116585144	XM32334471
M.erminea	UGT2B31-like	LOC116585145	XM32334472
M.erminea	UGT2B31-like	LOC116585147	XM32334474
M.erminea	2A2	(UGT2A2)	XM32334477.1
M.erminea	2A2	(UGT2A2)	XM32334478.1
M.leonina	UGT2B31-like	LOC118010480	XM35004876
M.leonina	2A1	(LOC118010479)	XM35004873.1
M.leonina	2A1	(LOC118010479)	XM35004874.1
M.meles	2A1	(LOC123936298)	XM45996930.1
M.meles	2A1	(LOC123936298)	XM45996944.1
M.musculus	Ugt2b34	Ugt2b34	gi118130096
M.musculus	Ugt2b35	Ugt2b35	gi147900001
M.musculus	Ugt2b37	Ugt2b37	gi118131147
M.musculus	Ugt2b38	Ugt2b38	gi264681411
M.musculus	Ugt2b5	Ugt2b5	gi306518590
M.musculus	Ugt2b1	Ugt2b1	gi22779900
M.musculus	Ugt2a3	Ugt2a3	NM28094
M.musculus	Ugt2a1	Ugt2a1	NM53184
M.musculus	Ugt2a2	Ugt2a2	NM1024148
M.putorius	UGT2B31	LOC101675050	XM45079832
M.putorius	2A1	(LOC101691729)	XM4766337.2
M.putorius	UDP-glucuronosyltransferase	(LOC101691729)	XM45079833.1
N.schauinslandi	UGT2B31	LOC110591531	XM21702443
N.schauinslandi	2A1	(LOC110591405)	XM21702305.1
N.schauinslandi	2A1	(LOC110591405)	XM44912712.1
N.vison	UGT2B31-like	LOC122890525	XM44226186
N.vison	UGT2B31-like	LOC122890535	XM44226200
N.vison	UGT2B31-like	LOC122890541	XM44226213
N.vison	2A1	(LOC122919217)	XM44268110.1
N.vison	2A1	(LOC122919217)	XM44268113.1
O.cuniculus	UGT2C1	UGT2C1	NM1195805
O.rosmarus	UGT2B31-like	LOC101379176	XM4392882
O.rosmarus	2A1	(LOC101380145)	XM4392886.1
O.rosmarus	2A1	(LOC101380145)	XM12564421.1
P.bengalensis	UGT2C1-like	LOC122478837	XM43572546
P.bengalensis	2A1	(LOC122478835)	XM43572541.1
P.concolor	UGT2C1-like	LOC112858061	XM25921395
P.concolor	2A1	(LOC112859076)	XM25922431.1
P.concolor	2A1	(LOC112859076)	XM25922433.1
P.leo	UGT2c1-like	LOC122218179	XM42936246
P.leo	2A1	(LOC122217127)	XM42934021.1
P.leo	2A1	(LOC122217127)	XM42934023.1
P.pardus	UGT2C1-like	LOC109278196	XM19468299
P.pardus	2A1	(LOC109278177)	XM19468268.1
P.pardus	2A1	(LOC109278177)	XM19468279.1
P.tigris	UGT2C1-like	LOC102967993	XM7086904
P.tigris	2A1	(LOC102968284)	XM7086907.3
P.tigris	2A1	(LOC102968284)	XM42982738.1
P.vitulina	UGT2B31-like	LOC116628041	XM32398100
P.vitulina	2A1	(LOC116628071)	XM32398161.1
P.vitulina	2A1	(LOC116628071)	XM32398171.1
P.viverrinus	2A1	(LOC125163811)	XM47856015.1
P.viverrinus	2A1	(LOC125163811)	XM47856018.1
P.yagouaroundi	UGT2A1-like	LOC121034806	XM40481916
Pumayagouaroundi	2A1	(UGT2A1)	XM40481881.1
Pumayagouaroundi	2A1	(UGT2A1)	XM40481904.1
R.norvegicus	Ugt2b10	Ugt2b10	gi300794197
R.norvegicus	Ugt2b37	Ugt2b37	gi695917207
R.norvegicus	Ugt2b1	Ugt2b1	gi27545357
R.norvegicus	Ugt2b17	Ugt2b17	gi31543922
R.norvegicus	Ugt2b35	Ugt2b35	gi51948509
R.norvegicus	Ugt2b7	Ugt2b7	gi27545411
R.norvegicus	Ugt2a1	Ugt2a1	NM22228
R.norvegicus	Ugt2a3	Ugt2a3	NM1135869
R.norvegicus	Ugt2a1	Ugt2a1	XM39092390
S. suricatta	2A1	(LOC115284407)	XM29931168.1
S. suricatta	2A1	(LOC115284407)	XM29931209.1
S.scrofa	UGT2C1-like	LOC100624700	XM3356957
S.suricatta	UGT2B31	LOC115284844	XM29931339
U.americanus	UGT2C1-like	LOC123786693	XM45789012
U.americanus	UGT2A3-like	LOC123786701	XM45789026
U.americanus	2B31	(LOC123775894)	XM45771497.1
U.americanus	2A3-like	(LOC123786701)	XM45789026.1
U.americanus	2A3-like	(LOC123786701)	XM45789026.1
U.americanus	2A1	(UGT2A1)	XM45789057.1
U.americanus	2A1	(UGT2A1)	XM45789084.1
U.arctos	UGT2A3-like	LOC113262552	XM26509006
U.arctos	UGT2B31-like	LOC113262548	XM26508996
U.arctos	UGT2C1-like	LOC113262549	XM26508997
U.arctos	UGT2C1-like	LOC125283434	XM48224815
U.arctos	UGT2C1-like	LOC113262549	XM26508997
U.arctos	2A1	(LOC113262550)	XM26509003.3
U.arctos	2A1	(LOC113262550)	XM44387782.2
U.arctos	2B31-like	(LOC125280979)	XM48212100.1
U.arctos	2B31-like	(LOC125280980)	XM48212101.1
U.arctos	2B31-like	(LOC125283088)	XM48222069.1
U.arctos	2B31-like	(LOC125283089)	XM48222070.1
U.arctos	2B31-like	(LOC125283091)	XM48222071.1
U.arctos	2B31-like	(LOC125283092)	XM48222072.1
U.arctos	2B31	(LOC125283093)	XM48222073.1
U.arctos	2B31-like	(LOC125283095)	XM48222074.1
U.arctos	2B31	(LOC113262548)	XM48222075.1
U.arctos	2B31-like	(LOC125283435)	XM48224819.1
U.arctos	2B31-like	(LOC125283436)	XM48224820.1
U.arctos	2B31-like	(LOC125283088)	XR7190634.1
U.arctos	2B31-like	(LOC125283091)	XR7190636.1
U.maritimus	UGT2B31	LOC103679183	XM40625491
U.maritimus	UGT2B4-P	UGT2B4	XM40625251
U.maritimus	2A1	(LOC103656322)	XM8683691.2
U.maritimus	2A1	(LOC103656322)	XM40624862.1
V.lagopus	UDP2B31-like	LOC121473053	XM041724970.1
V.lagopus	UGT2B31-like	LOC121473054	XM41724971
V.vulpes	UGT2B31	LOC112923692	XM26003526
V.vulpes	UGT2B31-like	LOC112923693	XM26003527
V.vulpes	2A2	(UGT2A2)	XM26003520.1
V.vulpes	2A2	(UGT2A2)	XM26003521.1
Z. californianus	2A1	(LOC113925968)	XM27600727.1
Z.californianus	UGT2A1	LOC113925968	XM27600725
Z.californianus	UGT2B4	UGT2B4	XM27600475
Z.californianus	2A1	(LOC113925968)	XM27600726.1
